# Supplementary material for: High-Density Lipoprotein Cholesterol as a Potential Medium between Depletion of Lachnospiraceae Genera and Hypertension under a High-Calorie Diet
Source: Microbiol Spectr. 2022 Oct 17;10(6):e02349-22. doi: 10.1128/spectrum.02349-22 (PMC9769594; doi:10.1128/spectrum.02349-22)
Supplement: Supplemental file 2 — Tables S1 to S12. Download spectrum.02349-22-s0002.xlsx, XLSX file, 0.2 MB [file spectrum.02349-22-s0002.xlsx]

## Sheet: Table S1
Supplementary table 1 Epidemic survey of Hypertension prevalence and dietary structure of Han and Yugur people in Sunan County. The average of hypertension prevalence of China during 2012 to 2015 was used as a reference. Dietary Guidelines for Chinese residents were used as the references of low-energy, moderate-energy, and high-energy diet. P-value is produced using Wilcox-Wallis Test, and q-val…
Epidemic survey		Han				Yugur				Chinese reference (2012–2015)
Number of respondents		639				450				451755
Mean age (year, 95% confidence interval)		46.5 (45.9–47.1)				48.2 (47.3–49.0)				43.2 (42.8–43.9)
Female sex, n (%)		325 (50.9%)				238 (52.9%)				235721 (52.2%)
Hypertension prevalence rate		0.382				0.4333				0.232
Type of food		Non-hypertension	Hypertension	p-value	q-value	Non-hypertension	Hypertension	p-value	q-value	Low energy (~1800 kilocalorie)	Moderate energy (~1800 kilocalorie)	High energy (~2800 kilocalorie)
Cereal and cereal product (g/d)	Flour and its product	342.3	345.2	0.78229	0.78229	339.2	340.5	0.96849	0.96849	300	400	500
	Rice and its product	58.9	56.8	0.0241877	0.028219	36.3	34.2	0.0263124	0.0334885
	Coarse cereals	16.2	10.3	1.13348e-27	3.17375e-27	26.3	25.6	0.47228	0.508609
	Potato and potato product	10.8	12.4	2.77416e-08	4.31536e-08	10.5	9.8	0.116553	0.135979
Beans (g/d)	Bean and its product	24.3	23.6	0.400021	0.430792	20.8	18.9	0.000193712	0.000271196	50	50	50
Vegetable and fruit (g/d)	Vegetable and fruit	387.5	365.5	0.000193682	0.000271155	386.2	325.7	8.99399e-20	1.57395e-19	500	600	700
Meat (g/d)	Beef and mutton	148.6	205.4	2.45944e-34	8.60803e-34	156.2	210.5	1.30855e-42	9.15982e-42	50	75	100
	Poultry meat	30.2	28.7	0.0225578	0.028219	27.3	24.4	2.31445e-09	3.60025e-09
Animal offal (g/d)	Animal offal	10	17.8	7.08228e-86	4.95759e-85	17.6	25.1	4.95557e-33	2.3126e-32	–	–	–
Fried food (g/d)	Fried food	12.5	18.9	1.21944e-25	2.84535e-25	14.2	20.3	3.712e-25	7.42401e-25	–	–	–
Milk and its product (g/d)	Milk and its product	53.8	62.6	2.34911e-18	4.69821e-18	76.9	100.8	8.55081e-31	2.99278e-30	100	100	100
Grease (g/d)	Butter	6.8	8.9	1.41523e-08	2.47666e-08	10.2	16.9	1.4743e-26	4.12804e-26	25	25	25
	Edible oil	40.6	58.6	4.66655e-56	2.17772e-55	45.9	62.3	2.86467e-26	6.68424e-26
Chinese baijiu (g/d)	Chinese Baijiu	18	40.8	1.76055e-98	2.46478e-97	25.6	58.9	5.78896e-74	8.10454e-73	–	–	–
Note:
The Chinese reference data is from the article: Wang Z, Chen Z, Zhang L, Wang X, Hao G, Zhang Z, Shao L, Tian Y, Dong Y, Zheng C, Wang J, Zhu M, Weintraub WS, Gao R. 2018. Status of Hypertension in China: Results From the China Hypertension Survey, 2012-2015. Circulation 137:2344–2356.

## Sheet: Table S2
Supplementary table 2 Metadata used for the microbial study.
Sample ID	Gender	Age	Ethnic	Hypertension	BMI	systolic blood pressure (SBP, mmHg)	diastolic blood pressure (DBP, mmHg)	fasting blood glucose (FBG, mmol/L)	postprandial blood sugar (PBG, mmol/L)	alanine aminotransferase (ALT, U/L)	total bilirubin (TbIL, μmol/L)	albumin (ALB, g/L)	globulin (GLB, g/L)	blood uric acid (BUA, mmol/L)	creatinine (CREA, µmol/L)	total cholesterol (TCHO, mmol/L)	triacylglycerol (TAG, mmol/L)	low-density lipoprotein cholesterol (LDL-C, mmol/L)	high-density lipoproteincholesterol (HDL-C, mmol/L)
HCK1	Female	30	HAN	No	22.0317	120	70	4.81	5.9	12	17	43.9	28	309	78	3.82	0.6	2.53	1.58
HCK10	Female	32	HAN	No	20.5499	132	74	4.95	5.9	13	13.4	50.2	34.1	304	55	3.87	1.7	2.2	1.48
HCK11	Female	34	HAN	No	20.9573	124	74	5.5	6.6	27	9.8	44.6	24	282	58	4.12	1.3	2.43	1.74
HCK12	Male	33	HAN	No	24.9337	128	70	5.4	6.62	NA	NA	NA	NA	NA	NA	NA	NA	NA	NA
HCK13	Female	33	HAN	No	18.2066	122	74	5.07	5.98	4	16.3	47.1	28	157	54	3.87	0.7	2.17	1.63
HCK14	Female	28	HAN	No	16.1844	106	58	5.41	6.22	16	12.8	47.3	29	187	61	2.84	0.7	1.5	1.59
HCK15	Male	54	HAN	No	25.0135	122	80	5.36	NA	22	10	44	29	285	69	3.2	0.8	2.1	1.62
HCK16	Female	55	HAN	No	27.7778	110	60	NA	NA	NA	NA	NA	NA	NA	106.2	NA	NA	NA	NA
HCK17	Male	48	HAN	No	21.1463	90	60	4.58	NA	30.1	14.33	41.9	25	313.6	69.9	3.28	1	1.82	0.86
HCK2	Female	23	HAN	No	16.609	108	72	4.83	5.66	17	8.2	48.7	28	242	61	3.94	0.7	2.35	1.67
HCK3	Female	53	HAN	No	22.7615	122	72	5.32	6.18	31	7.9	50	27	163	65	4.49	1	2.94	1.58
HCK4	Male	55	HAN	No	25.763	120	70	5.61	6.22	33	8.1	46.5	28	288	54	4.32	1.1	2.84	1.37
HCK5	Female	24	HAN	No	17.7154	122	74	5.54	6.78	8	11.6	45.8	27	206	60	3.67	0.6	1.59	1.99
HCK6	Female	22	HAN	No	19.3337	120	66	4.55	5.67	NA	NA	NA	NA	NA	NA	NA	NA	NA	NA
HCK7	Female	27	HAN	No	19.257	110	66	4.85	5.98	8	15.1	47.5	26	241	62	4	1	2.01	1.79
HCK8	Female	33	HAN	No	23.1405	120	70	5.12	6.11	16	9.6	40	27	275	48	4.78	3	2.72	1.6
HCK9	Female	27	HAN	No	19.3625	122	68	4.79	6.41	19	16.2	46	28	253	54	3.81	0.5	1.87	1.89
HDG1	Male	35	HAN	No	26.7299	120	70	5.93	6.1	33	6.2	46.2	26	325	76	5.05	1.4	3.94	1.18
HDG10	Female	32	HAN	No	19.7133	122	76	5.03	6.11	16	8.9	48.1	26	221	69	5.24	0.8	3.68	1.41
HDG11	Male	31	HAN	No	23.7812	120	70	5.51	6.24	35	16.9	51	27	406	72	5.07	2.2	3.64	1.25
HDG12	Female	35	HAN	No	19.052	120	78	4.95	6	22	13.3	43.5	27	242	61	5.88	1.1	3.7	2.06
HDG13	Male	62	HAN	Yes	23.1834	148	101	5.04	6.41	17	12.7	46.2	29	322	94	4.13	1.8	2.31	1.18
HDG14	Female	57	HAN	No	25.1486	130	74	4.8	6.9	18	13.2	38.8	25	286	78	3.72	1.8	2.14	1.22
HDG15	Male	75	HAN	Yes	25.0135	182	98	5.2	6.41	15	16.1	46.9	33	394	98	4.95	1.9	3.46	1.18
HDG16	Female	71	HAN	No	24.7676	134	78	5.66	7.13	36	15.6	49.1	28	316	50	5.58	1.8	4.14	1.4
HDG17	Female	25	HAN	No	18.0662	114	68	5.35	5.84	29	15.7	47	30	273	74	4.11	0.8	3.66	1.8
HDG18	Female	33	HAN	Yes	26.8136	142	90	4.94	6.12	14	15	47	20	263	58	3.97	2.4	2.29	1.04
HDG19	Female	36	HAN	Yes	21.2585	150	102	4.67	6.11	33	10.5	47.5	25	326	61	5.78	1.8	3.5	2.19
HDG2	Male	48	HAN	No	28.7317	118	78	5.59	6.22	33	10.3	48	24	406	84	4.69	2.4	3.46	0.87
HDG20	Female	29	HAN	No	26.3465	126	71	4.92	6.44	21	12.4	44.2	31	384	74	4.15	1	2.66	1.64
HDG21	Female	59	HAN	Yes	22.5827	140	92	4.1	5.81	NA	NA	NA	NA	353	61	4.48	2	3.22	1.18
HDG22	Female	77	HAN	Yes	18.5078	144	94	4	NA	26	9.6	42.1	32	418	106	3.92	3.9	1.3	1.44
HDG23	Male	28	HAN	No	24.7555	122	80	5.37	6.74	37	13.1	52.1	23	394	89	3.54	1.7	2.09	1.09
HDG24	Male	61	HAN	No	21.2031	132	80	5.57	6.22	24	10.3	42	23	337	78	2.72	0.9	1.6	0.84
HDG25	Female	31	HAN	Yes	25.5937	148	92	4.18	NA	33	19.6	52.5	35	333	54	4.38	3.3	3.4	1.07
HDG26	Female	47	HAN	Yes	25.5937	146	90	5.02	6.63	21	17	43.2	31	256	73	4.82	2.6	2.73	1.35
HDG27	Female	42	HAN	No	21.4536	116	76	5.47	6.22	38	13.1	47.1	27	274	62	3.84	1.5	2.23	1.39
HDG28	Female	24	HAN	No	21.7738	108	66	5.57	6.02	17	15.6	47.4	24	414	66	3.34	0.7	1.52	1.91
HDG29	Female	32	HAN	No	22.3081	122	76	5.3	6.44	24	15.4	46.7	26	263	59	3.57	0.7	2.37	1.28
HDG3	Male	45	HAN	No	25.6489	116	66	4.86	5.98	39	17.2	43.4	25	411	74	3.45	3.7	1.77	0.95
HDG30	Male	33	HAN	No	26.4236	120	76	5.4	6.32	22	16.8	44	21	410	62	5.8	2.2	2.1	1.02
HDG31	Female	27	HAN	Yes	18.132	162	74	4.78	6.54	6	17.7	42.1	33	217	60	3.98	0.9	2.42	1.41
HDG32	Female	31	HAN	No	19.3772	108	68	5.29	6	25	11.7	49.8	31	282	53	4.81	1.2	2.94	1.96
HDG33	Male	42	HAN	No	25.9259	130	84	5.08	6.14	35	5.1	46.4	26	397	83	4.62	2.9	3.21	1.3
HDG34	Female	47	HAN	No	27.8159	118	76	5.11	NA	33.5	15.99	47.1	28.6	303.3	58.2	4.39	3.39	2.6	1
HDG35	Female	79	HAN	No	26.7094	115	76	5.14	7.13	13.1	12.14	40.4	29.6	401	54.6	4.81	1.08	2.54	1.36
HDG36	Female	53	HAN	No	20.202	124	78	4.54	NA	9	18.21	39.1	22.2	325.5	56.4	4.16	0.9	2.34	1.41
HDG37	Female	67	HAN	Yes	27.2392	144	74	5.42	NA	29.1	11.58	44.1	33.1	283.3	46	3.32	1.52	1.89	0.91
HDG38	Female	54	HAN	Yes	26.2227	146	82	5.66	NA	32.9	16.38	45.9	29.7	358.3	62.9	4.64	2.52	2.8	1.14
HDG39	Female	66	HAN	Yes	26.8386	158	100	4.92	NA	14.5	6.61	39.3	34.3	197.4	44.8	3.97	1.5	2.19	1.25
HDG4	Male	33	HAN	No	28.6501	130	83	5.79	6.25	35	10.1	49.3	29	413	98	4.97	2.9	3.44	1.01
HDG40	Female	78	HAN	Yes	24.0346	146	96	5.87	NA	15.8	5.84	43.2	25.5	298.9	76.6	5.77	3.06	3.28	1.14
HDG41	Female	54	HAN	Yes	27.3438	145	83	5.27	NA	17.1	12.04	42.1	32.8	252.6	51.4	3.21	1.38	1.79	0.93
HDG42	Male	55	HAN	Yes	27.0416	163	100	5.33	NA	19.6	9.72	41.4	23.8	251	48.6	3.3	1.43	1.81	0.96
HDG43	Male	57	HAN	Yes	27.0416	148	98	5.81	NA	28.5	10.49	49.7	29.5	337	68.4	3.56	2.1	1.85	1.14
HDG44	Female	82	HAN	Yes	20.5761	140	98	5.13	NA	16.1	16.1	44.6	31.5	425.1	105	4.57	1.79	2.74	1.02
HDG45	Male	73	HAN	Yes	26.1286	140	93	5.87	NA	18.1	16.9	52.1	30	356.1	68	3.61	2.04	2.13	0.85
HDG46	Male	84	HAN	Yes	28.4082	145	98	5.84	NA	40.6	11.7	40.7	28.6	376	108.8	3.87	1.73	2.36	0.92
HDG47	Male	73	HAN	Yes	21.2245	144	99	5.34	NA	19.3	12.79	40.3	34.2	272	53.7	3.11	0.65	1.52	1.17
HDG48	Male	52	HAN	No	27.6817	110	89	5.04	NA	21.2	11.27	37	26.8	341.5	77	4.03	2.24	2.19	1.11
HDG49	Male	82	HAN	Yes	20.5151	143	69	5.1	NA	16.4	10.15	40.1	30.9	404.9	79.4	4.74	1.61	2.92	1.03
HDG5	Female	37	HAN	No	22.4813	110	68	5.6	6.48	14	9.4	51.7	25	303	54	5.08	0.9	3.74	1.61
HDG50	Female	50	HAN	Yes	NA	142	94	5.62	NA	22.5	14.46	44.3	26.5	258.2	52.9	3.7	3.04	2.16	0.87
HDG51	Male	66	HAN	Yes	NA	144	78	5	NA	12.2	10.39	45.9	27.5	342.4	83.2	3.05	1.14	1.51	1.13
HDG52	Female	70	HAN	Yes	27.3438	145	99	5.35	NA	20.4	12.44	44.8	29.2	321.9	63.9	3.32	1.49	1.67	1.19
HDG53	Female	75	HAN	Yes	26.0375	148	84	5.09	NA	14.7	12.34	45.8	33.4	331.2	57.5	4.75	1.64	3.06	0.75
HDG54	Male	78	HAN	Yes	NA	149	88	5.17	7.11	13.2	10.82	39.9	29.9	338.7	103.8	2.01	1.16	0.89	0.8
HDG55	Male	50	HAN	Yes	20.7612	150	94	4.92	NA	NA	NA	NA	NA	318.9	57.6	NA	NA	NA	NA
HDG56	Female	46	HAN	Yes	28.441	141	84	5.3	6.24	16.9	8	48.4	29.6	286.3	61.3	3.21	1.03	1.61	1.11
HDG57	Male	65	HAN	Yes	25.9516	148	97	5.63	6.72	16	18.01	46.8	28.2	159.7	105.2	4.87	1.75	3.16	0.97
HDG58	Female	51	HAN	Yes	27.5482	149	82	5.36	NA	16	10.88	47.6	31.5	271.2	58.3	4.45	1.43	2.71	1.18
HDG59	Male	76	HAN	Yes	25.9516	142	92	5.47	NA	23.4	17.4	40.4	27	375.2	93.2	3.63	1.59	2.02	1.12
HDG6	Female	61	HAN	Yes	21.5645	146	90	5.55	6.21	35	9.3	43.4	30	404	48	4.59	1.9	2.72	1.5
HDG60	Female	74	HAN	Yes	18.5901	149	93	5	NA	20	14.91	38.1	25.9	409.7	67.6	4.7	1.14	2.46	1.62
HDG62	Male	70	HAN	Yes	24.8356	159	87	5.65	6.63	19.7	12.85	45.6	23	180.1	76.1	2.73	1.46	1.31	0.79
HDG64	Female	71	HAN	No	18.3655	122	74	5.58	6.53	17	8.7	41.9	27	402	58	6.16	1.2	5.06	1.22
HDG65	Male	90	HAN	No	20.5761	120	66	4.57	5.9	14	15.9	35.5	23	411	84	3.92	1	2.74	1.1
HDG66	Male	52	HAN	No	25.9095	130	82	5.4	6.46	NA	NA	NA	NA	NA	NA	NA	NA	NA	NA
HDG67	Male	77	HAN	Yes	20.4467	154	90	5.39	7.13	31	9.8	45.9	26	344	53	5.13	1.1	3.8	1.31
HDG68	Male	83	HAN	Yes	27.4406	140	92	4.9	6.2	14	9.2	37.3	29	265	85	NA	NA	NA	NA
HDG69	Male	61	HAN	Yes	22.0932	144	94	5.2	6.41	NA	NA	NA	NA	NA	NA	NA	NA	NA	NA
HDG7	Male	50	HAN	No	26.7036	114	70	5.77	7.24	38	15.7	49.3	24	410	78	4.96	3.8	2.78	1.38
HDG70	Male	73	HAN	Yes	22.2753	150	98	5.39	6.42	17	11.2	41.7	23	328	71	3.56	0.9	2.33	1.26
HDG71	Female	51	HAN	No	19.5717	112	62	5.34	6.9	21	19.2	52	28	316	66	7.22	8.3	1.77	1.24
HDG72	Female	48	HAN	No	21.048	118	72	5.36	6.8	14	17.3	46.3	25	326	67	5.6	1.6	3.78	1.97
HDG73	Male	57	HAN	No	26.2976	116	76	5.82	6.21	41	13.7	47.2	26	409	70	4.99	1.5	3.4	1.54
HDG74	Female	47	HAN	No	25.2826	122	76	5.37	6.3	14	9.6	46.3	26	199	55	4.88	2.2	3.34	1.69
HDG75	Female	58	HAN	No	19.313	120	76	5.11	5.9	36	12	47.6	27	NA	NA	6.64	2.5	4.46	1.29
HDG76	Male	44	HAN	No	24.6755	123	80	4.34	NA	24.9	15.2	41.5	23.7	271.7	69.2	2.79	0.71	1.28	1.22
HDG77	Male	82	HAN	Yes	NA	145	92	5.49	NA	14.6	17.45	43.9	33.7	406.8	76.3	3.94	0.83	2.02	1.41
HDG78	Female	52	HAN	Yes	25.5102	170	110	5.17	NA	36.5	16.05	44.7	34.4	309.3	60.4	4.07	1.74	2.27	1.22
HDG79	Female	56	HAN	Yes	27.0389	144	95	4.83	4.87	21	13.49	41.4	26.5	270.2	50.4	3.58	2.29	1.97	0.96
HDG8	Male	30	HAN	No	28.4005	126	78	5.56	6.21	38	9.1	49.5	26	390	76	4.48	3.8	2.82	0.97
HDG80	Female	68	HAN	Yes	26.3	143	89	5.46	NA	24.2	17.67	43.6	27.3	286.5	57.5	5.81	2.85	3.3	1.58
HDG81	Female	60	HAN	Yes	23.4375	145	89	4.74	NA	21.8	11.95	42.2	29.3	364.6	62	3.72	3.13	3.3	0.8
HDG82	Female	79	HAN	Yes	24.2188	150	89	5.37	NA	22.4	10.37	42.8	26.7	351.9	57.1	5.81	2.8	4	1
HDG83	Female	65	HAN	Yes	24.8016	163	92	4.5	NA	NA	NA	NA	NA	348	47.2	4.06	2.53	2.36	0.97
HDG84	Male	55	HAN	Yes	NA	146	95	4.55	NA	31.8	11.57	45.5	30.7	407.7	80.7	3.45	1.63	1.7	1.29
HDG85	Male	48	HAN	Yes	30.4218	148	100	5.02	NA	13.7	11.09	42.6	30.7	154.73	70.5	4.9	2.99	3.19	0.76
HDG86	Male	31	HAN	Yes	NA	140	90	5.51	NA	35.2	10.06	43.9	26.5	403.7	72.7	3.45	1.22	1.9	1.06
HDG87	Female	70	HAN	Yes	26.6728	140	80	5.14	NA	36.2	13.13	40.7	25.2	409	45.8	5.05	2.03	3.09	1.31
HDG88	Male	86	HAN	Yes	23.8754	176	89	NA	6.7	8.4	8.59	38.3	29.5	252.6	65.3	4.21	0.94	0.43	1.04
HDG89	Male	46	HAN	Yes	24.3375	150	92	NA	NA	NA	NA	NA	NA	NA	NA	NA	NA	NA	NA
HDG9	Female	24	HAN	No	16.4121	110	68	4.46	6.12	15	13.5	50.8	32	407	59	3.37	0.9	2.28	1.01
HDG90	Male	68	HAN	Yes	26.1738	147	82	5.8	6.3	29.6	14.92	44.5	30.1	225.1	83.8	4.25	1.92	2.25	0.93
HDG91	Female	68	HAN	Yes	24.3232	142	88	5.77	6.17	33.4	9.18	41.7	28.4	284.2	44.6	3.86	2.17	1.63	1.3
HDG92	Male	54	HAN	Yes	25.3515	148	76	5.75	NA	17.6	18.07	42.4	26.1	156.34	65.2	3.62	1.71	1.9	0.9
HDG93	Male	47	HAN	Yes	29.0659	148	75	5.5	6.41	15.7	15.35	43.7	33.8	406.6	69.5	7.09	7	3.27	1.14
HDG94	Male	67	HAN	No	21.9713	120	80	5.47	NA	24.2	12.49	53	32.5	353.1	76	3.24	0.83	1.66	0.93
HDG95	Female	77	HAN	Yes	19.7239	140	93	5.17	NA	9.5	7.1	46.7	32.6	279.2	54	5	1.13	2.07	2.04
HDG96	Female	73	HAN	Yes	21.0938	140	92	5.59	NA	13.6	9.36	39.5	25.5	341.8	73.7	4.99	1.21	0.55	1.29
HDG97	Male	73	HAN	No	27.8852	115	64	5.9	NA	17.2	15.62	40.8	25.6	424.2	104.2	2.85	2.81	1.28	0.77
HDG98	Female	72	HAN	Yes	NA	145	89	5.07	NA	28.1	15.53	42.1	26.8	373.5	55.6	4.56	1.71	2.28	1.3
YCK1	Female	52	Yugu	No	20.9572	122	72	5.67	6.37	15	10.5	47	25	176	60	4.12	0.8	2.41	1.83
YCK10	Male	41	Yugu	No	23.7228	130	76	5.27	6.74	26	11.3	47	20	322	85	3.76	0.5	2.2	1.73
YCK11	Female	38	Yugu	No	20.4294	108	66	4.74	5.88	30	7.6	45.7	28	159	51	5	0.5	2.68	2.63
YCK2	Male	28	Yugu	No	24.3375	120	72	4.86	6.52	36	16.1	48.5	28	310	73	3.99	1.4	2.49	1.21
YCK3	Female	55	Yugu	No	22.3094	116	70	4.8	6.21	24	17.4	48.7	31	259	62	4.97	1.1	3.23	1.88
YCK4	Female	46	Yugu	No	19.5965	114	66	4.76	6.21	9	11	45.4	32	293	53	4.5	0.9	2.69	1.62
YCK5	Female	35	Yugu	No	23.1473	130	76	4.88	6.36	15	12.2	46.9	29	335	54	4.11	1.4	2.47	1.43
YCK6	Female	31	Yugu	No	21.1927	112	62	4.94	6.64	22	4.3	48.5	34	309	61	3.92	1.2	2.56	1.23
YCK7	Female	39	Yugu	No	23.1405	130	80	5.07	6.25	40	15.2	45.6	26	201	52	3.89	1.1	2.43	1.52
YCK8	Female	66	Yugu	No	22.3133	130	74	5.2	6.12	NA	NA	NA	NA	NA	NA	NA	NA	NA	NA
YCK9	Female	67	Yugu	No	21.7555	126	71	5.4	6.72	18	6.8	44	20	260	58	3.8	1	2.2	0.78
YDG1	Female	58	Yugu	Yes	27.1809	146	94	5.5	6.9	NA	NA	NA	NA	NA	NA	4.75	1.9	2.96	1.61
YDG10	Female	26	Yugu	Yes	27.8852	144	98	5.19	6.3	41	9.3	46.4	29	403	52	4.59	1.4	3.6	1.04
YDG11	Female	79	Yugu	Yes	17.5278	150	98	4.8	5.8	NA	NA	NA	NA	NA	NA	NA	NA	NA	NA
YDG12	Female	28	Yugu	No	25.7117	110	70	4.75	6.11	20	7.8	35.8	24	196	58	5.58	2.6	2.05	3.76
YDG13	Male	65	Yugu	Yes	27.7551	170	98	5.33	NA	35	12.63	48.3	28	362.1	48.2	3.47	1.14	1.93	1.17
YDG14	Female	58	Yugu	Yes	27.3438	141	89	5	6.62	21.4	10.22	45.9	32.8	273.1	52.2	3.3	1.43	1.81	0.96
YDG15	Female	69	Yugu	Yes	NA	148	99	4.26	NA	16.5	16.45	38.6	32	238.9	62.3	3.92	0.84	2.49	0.96
YDG18	Male	71	Yugu	Yes	27.8159	140	88	4.7	6.8	31	8.6	41.8	29	216	49	5.33	3.8	3.38	0.89
YDG19	Male	59	Yugu	Yes	19.313	148	101	5.99	6.41	20	16.5	51.9	24	396	81	4.67	0.8	3.29	1.44
YDG2	Male	54	Yugu	Yes	28.3737	143	90	4.7	7.2	36	15.9	45.8	22	408	82	4.7	1.2	3.32	1.45
YDG20	Male	56	Yugu	Yes	24.8016	150	88	5.7	6.23	27	14.5	46.4	23	NA	NA	NA	NA	NA	NA
YDG21	Female	53	Yugu	No	29.3848	114	68	5.52	6.6	41	9.2	47.7	27	415	48	6.11	1.6	4.68	1.51
YDG22	Male	55	Yugu	Yes	29.3848	148	94	5.12	6.4	34	17.1	42.1	29	415	86	4.82	2.5	3.15	1.04
YDG23	Male	69	Yugu	Yes	20.7612	144	96	4.28	6.8	33	13.7	46.2	34.8	288	44	3.05	0.7	2.11	0.89
YDG24	Female	44	Yugu	No	26.5625	138	89	5.38	6.7	19	13.6	43.7	31	206	72	5.37	0.8	3.88	1.76
YDG25	Male	31	Yugu	Yes	19.0311	140	96	5.24	6.23	29	12.9	45.9	21	402	56	3.95	1.5	2.8	0.95
YDG26	Female	79	Yugu	Yes	26.0262	142	90	5.34	6.62	11	7.8	47.3	29	174	51	6.03	1.3	4.89	1.29
YDG27	Female	44	Yugu	No	25.1559	130	82	5.36	6.42	16	9.1	48	31	243	46	5.07	1.2	3.63	1.48
YDG28	Male	69	Yugu	No	23.6614	120	80	5.61	NA	22.6	10.01	46.6	27.9	262.5	69.4	2.92	0.82	1.33	1.32
YDG3	Male	50	Yugu	Yes	24.3375	148	92	4.89	5.59	26	9.6	47	27	331	64	5.43	3.4	3.42	1.58
YDG30	Male	63	Yugu	Yes	25.4694	147	89	5.24	NA	19.5	5.46	42.9	30.9	349.1	76.3	3.84	4.28	2.23	0.69
YDG32	Male	71	Yugu	No	26.2188	103	59	5.4	NA	39.7	15.8	44.3	31.4	396.5	94.5	3.24	0.96	1.46	1.2
YDG33	Male	56	Yugu	Yes	28.5546	168	96	5.82	6.11	8.31	10.08	43	30.8	250	59.8	5.63	2.93	3.19	0.88
YDG4	Female	67	Yugu	Yes	26.6728	150	98	5.58	7.11	39	8.3	40.8	24	273	50	8.72	3	6.26	1.17
YDG5	Male	48	Yugu	Yes	25.9516	140	92	5.75	6.24	18	14.5	47.8	27	334	61	5.72	2.2	3.93	1.1
YDG6	Male	64	Yugu	Yes	28.075	164	102	5.8	6.4	33	12.4	44	26	410	58	5.44	1.98	3.54	1.01
YDG7	Male	71	Yugu	Yes	25.3934	144	94	4.8	6.23	32	13.8	47.5	29	396	54	1.6	2.57	1.28	1.2
YDG8	Male	56	Yugu	Yes	33.1961	150	100	5.56	6.65	41	12.8	44.5	28	403	55	5.43	1.8	3.66	1.42
YDG9	Male	54	Yugu	Yes	26.2976	148	90	5.46	6.83	26	13.6	45	26	413	59	3.43	1.8	2.1	0.79

## Sheet: Table S3
Supplementary table 3 Permutational multivariate analysis of variance (PERMANOVA) table for 153 individuals from Han and Yugur ethnic groups. PERMANOVA was performed with 9,999 permutations using unweighted-unifrac distance matrix. Age, gender, and body mass index were used as co-variants. Q-value is produced using Benjamini and Hochberg corrections.
Type of food		R2	p-value	q-value
Cereal and cereal product (g/d)	Wheat and its product	0.00918161	0.0093	0.0434
	Rice and its product	0.0166249	0.0001	0.0014
	Coarse cereals	0.00854097	0.0268	0.0552
	Potato and potato product	0.00696433	0.3709	0.482109
Beans (g/d)	Bean and its product	0.00674857	0.5037	0.58765
Vegetable and fruit (g/d)	Vegetable and fruit	0.0111337	0.0002	0.0014
Meat (g/d)	Beef and mutton	0.00642747	0.7051	0.759338
	Poultry meat	0.00583701	0.9584	0.9584
Animal offal (g/d)	Animal offal	0.00879719	0.0202	0.0552
Fried food (g/d)	Fried food	0.00722881	0.2554	0.397289
Milk and its product (g/d)	Milk and its product	0.00695758	0.3788	0.482109
Grease (g/d)	Butter	0.00852128	0.0276	0.0552
	Edible oil	0.00867137	0.0223	0.0552
Chinese baijiu (g/d)	Chinese Baijiu	0.00786731	0.0904	0.0904

## Sheet: Table S4
Supplementary table 4 Comparisons of taxonomic abundances between the Han group and Yugur group. Different taxonomic levels including phylum, class, order, family, and genus are tested. Taxa are firstly filtered with at least 0.01% fraction among all the taxa. The number within the brackets after each taxonomic level refers to proportion of the filtered taxa whose distributions significantly corr…
Phylum level (5/13)	HAN samples		Yugur samples		Wilcox test
	mean	standard_error	mean	standard_error	p-value	q-value
k__Bacteria;p__Firmicutes	0.353336	0.0197605	0.468233	0.0295121	0.00216742	0.0281764
k__Bacteria;p__Acidobacteria	0.00277269	0.000594722	0.00175791	0.000325753	0.0483485	0.314265
k__Bacteria;p__Proteobacteria	0.196066	0.0181115	0.11018	0.0163845	0.152609	0.661306
k__Bacteria;p__Gemmatimonadetes	0.00141026	0.000308599	0.000838006	0.000104795	0.232591	0.755922
k__Bacteria;p__Fusobacteria	0.00513036	0.00358069	0.000270918	7.5842e-05	0.337498	0.877494
k__Bacteria;p__Verrucomicrobia	0.00018286	3.90124e-05	0.000133858	4.65993e-05	0.507406	0.879416
k__Bacteria;p__Patescibacteria	0.000149495	5.66039e-05	6.09342e-05	1.32588e-05	0.556482	0.879416
k__Bacteria;p__Actinobacteria	0.0633964	0.00870552	0.0728193	0.0181199	0.625646	0.879416
k__Bacteria;p__Nitrospirae	0.000496953	0.000133996	0.000288193	4.26118e-05	0.66437	0.879416
k__Bacteria;p__Bacteroidetes	0.3752	0.0210568	0.343763	0.0276213	0.676474	0.879416
k__Bacteria;p__Spirochaetes	0.000140171	7.44739e-05	5.08981e-05	1.55003e-05	0.803563	0.882404
k__Bacteria;p__Epsilonbacteraeota	0.000595386	0.000132708	0.000336759	6.05044e-05	0.814527	0.882404
k__Bacteria;p__Tenericutes	0.000601605	0.000147511	0.000963449	0.000577142	0.991718	0.991718
Class level (8/25)	Individuals with hypertension		Individals without hypertension		Wilcox test
	mean	standard_error	mean	standard_error	p-value	q-value
k__Bacteria;p__Firmicutes;c__Clostridia	0.309409	0.0192354	0.408501	0.030085	0.00617638	0.15441
k__Bacteria;p__Proteobacteria;c__Alphaproteobacteria	0.00818177	0.00147196	0.00553354	0.000771552	0.0369426	0.398474
k__Bacteria;p__Acidobacteria;c__Acidobacteriia	0.00211197	0.000435321	0.00127826	0.000243855	0.054818	0.398474
k__Bacteria;p__Proteobacteria;c__Deltaproteobacteria	0.00515059	0.000649363	0.00594303	0.00108579	0.0637558	0.398474
k__Bacteria;p__Actinobacteria;c__Thermoleophilia	0.00091274	0.000276273	0.000422372	8.44993e-05	0.123968	0.515311
k__Bacteria;p__Firmicutes;c__Erysipelotrichia	0.00488708	0.000453946	0.00648769	0.00125764	0.131231	0.515311
k__Bacteria;p__Proteobacteria;c__Gammaproteobacteria	0.182719	0.0179666	0.0986969	0.016746	0.144444	0.515311
k__Bacteria;p__Gemmatimonadetes;c__Gemmatimonadetes	0.00112761	0.000256627	0.000676905	8.84488e-05	0.171282	0.515311
k__Bacteria;p__Actinobacteria;c__Actinobacteria	0.0446699	0.00709847	0.0616236	0.0178735	0.206124	0.515311
k__Bacteria;p__Firmicutes;c__Negativicutes	0.00892754	0.00151464	0.0101497	0.00230457	0.206124	0.515311
k__Bacteria;p__Actinobacteria;c__Acidimicrobiia	0.00117213	0.000227964	0.000768368	0.000111391	0.268503	0.610233
k__Bacteria;p__Fusobacteria;c__Fusobacteriia	0.00513036	0.00358069	0.000270918	7.5842e-05	0.337498	0.70312
k__Bacteria;p__Nitrospirae;c__Nitrospira	0.000447086	0.000130207	0.000243981	3.97335e-05	0.473852	0.906081
k__Bacteria;p__Verrucomicrobia;c__Verrucomicrobiae	0.00018286	3.90124e-05	0.000133858	4.65993e-05	0.507406	0.906081
k__Bacteria;p__Acidobacteria;c__Subgroup_5	0.000179398	4.79875e-05	0.000124635	2.62738e-05	0.634486	0.944357
k__Bacteria;p__Acidobacteria;c__Subgroup_22	0.000155566	3.81652e-05	0.000112634	1.93514e-05	0.661314	0.944357
k__Bacteria;p__Bacteroidetes;c__Bacteroidia	0.375011	0.0210609	0.343643	0.0276245	0.676474	0.944357
k__Bacteria;p__Firmicutes;c__Bacilli	0.0300988	0.0070328	0.0430912	0.0197525	0.731942	0.944357
k__Bacteria;p__Bacteroidetes;c__Ignavibacteria	0.000169311	4.62684e-05	0.000108919	1.57226e-05	0.763397	0.944357
k__Bacteria;p__Actinobacteria;c__Coriobacteriia	0.0163261	0.0034449	0.00989342	0.00220564	0.798453	0.944357
k__Bacteria;p__Epsilonbacteraeota;c__Campylobacteria	0.000595386	0.000132708	0.000336759	6.05044e-05	0.814527	0.944357
k__Bacteria;p__Acidobacteria;c__Holophagae	0.000123983	2.383e-05	9.50398e-05	1.17385e-05	0.843654	0.944357
k__Bacteria;p__Spirochaetes;c__Spirochaetia	0.000136474	7.44223e-05	4.29288e-05	1.25945e-05	0.868809	0.944357
k__Bacteria;p__Tenericutes;c__Mollicutes	0.000601605	0.000147511	0.000963449	0.000577142	0.991718	0.99503
k__Bacteria;p__Actinobacteria;c__MB-A2-108	0.00019332	6.62381e-05	7.80942e-05	1.20514e-05	0.99503	0.99503
Order level (23/60)	Individuals with hypertension		Individals without hypertension		Wilcox test
	mean	standard_error	mean	standard_error	p-value	q-value
k__Bacteria;p__Firmicutes;c__Bacilli;o__Bacillales	0.000337553	4.88749e-05	0.000190118	4.22758e-05	0.00188487	0.113092
k__Bacteria;p__Firmicutes;c__Clostridia;o__Clostridiales	0.309404	0.0192357	0.408498	0.0300853	0.00617638	0.185292
k__Bacteria;p__Proteobacteria;c__Alphaproteobacteria;o__Elsterales	0.000123782	2.2374e-05	7.77192e-05	1.70234e-05	0.0178456	0.356913
k__Bacteria;p__Actinobacteria;c__Actinobacteria;o__Actinomycetales	0.000401471	5.90288e-05	0.000870681	0.000401279	0.0330011	0.421247
k__Bacteria;p__Proteobacteria;c__Gammaproteobacteria;o__Gammaproteobacteria_Incertae_Sedis	0.000224384	4.7306e-05	0.000151474	2.87318e-05	0.0351039	0.421247
k__Bacteria;p__Actinobacteria;c__Actinobacteria;o__Corynebacteriales	0.000228807	4.81974e-05	0.000120078	2.9351e-05	0.0450994	0.42307
k__Bacteria;p__Proteobacteria;c__Deltaproteobacteria;o__Desulfovibrionales	0.00320463	0.00043075	0.004613	0.0010865	0.0517475	0.42307
k__Bacteria;p__Acidobacteria;c__Acidobacteriia;o__Solibacterales	0.000697877	0.000207285	0.000418793	0.000110288	0.0564093	0.42307
k__Bacteria;p__Proteobacteria;c__Gammaproteobacteria;o__Enterobacteriales	0.159934	0.0181146	0.0795867	0.0175896	0.0765868	0.498068
k__Bacteria;p__Acidobacteria;c__Acidobacteriia;o__Acidobacteriales	0.00104528	0.000150793	0.000613934	7.48931e-05	0.0830113	0.498068
k__Bacteria;p__Proteobacteria;c__Alphaproteobacteria;o__Caulobacterales	0.000416341	0.00012749	0.000228512	4.65116e-05	0.102295	0.527616
k__Bacteria;p__Acidobacteria;c__Acidobacteriia;o__Subgroup_2	0.000352451	9.0904e-05	0.000225709	6.70995e-05	0.112721	0.527616
k__Bacteria;p__Actinobacteria;c__Thermoleophilia;o__Gaiellales	0.000694474	0.000192637	0.000331672	6.55414e-05	0.115096	0.527616
k__Bacteria;p__Firmicutes;c__Erysipelotrichia;o__Erysipelotrichales	0.00488708	0.000453946	0.00648769	0.00125764	0.131231	0.527616
k__Bacteria;p__Proteobacteria;c__Alphaproteobacteria;o__Sphingomonadales	0.00165777	0.000288369	0.00098358	0.000106262	0.13882	0.527616
k__Bacteria;p__Proteobacteria;c__Alphaproteobacteria;o__Rhizobiales	0.00162652	0.000434395	0.00104283	0.000241698	0.146742	0.527616
k__Bacteria;p__Proteobacteria;c__Gammaproteobacteria;o__Pseudomonadales	0.00196762	0.000741707	0.000452937	0.000100181	0.164877	0.527616
k__Bacteria;p__Actinobacteria;c__Actinobacteria;o__Bifidobacteriales	0.0417654	0.00704211	0.0590014	0.0179366	0.168698	0.527616
k__Bacteria;p__Gemmatimonadetes;c__Gemmatimonadetes;o__Gemmatimonadales	0.00112761	0.000256627	0.000676905	8.84488e-05	0.171282	0.527616
k__Bacteria;p__Proteobacteria;c__Alphaproteobacteria;o__SAR11_clade	0.00250562	0.000598475	0.00176913	0.000299084	0.175872	0.527616
k__Bacteria;p__Firmicutes;c__Negativicutes;o__Selenomonadales	0.00892754	0.00151464	0.0101497	0.00230457	0.206124	0.58692
k__Bacteria;p__Proteobacteria;c__Gammaproteobacteria;o__Betaproteobacteriales	0.0153214	0.00184981	0.0164886	0.00216538	0.215204	0.58692
k__Bacteria;p__Proteobacteria;c__Gammaproteobacteria;o__Xanthomonadales	0.00245546	0.00163916	0.000575665	8.9695e-05	0.232591	0.60676
k__Bacteria;p__Actinobacteria;c__Actinobacteria;o__Micromonosporales	0.000172662	4.66367e-05	9.96614e-05	2.45712e-05	0.244129	0.610323
k__Bacteria;p__Proteobacteria;c__Gammaproteobacteria;o__Tenderiales	0.00013755	4.82424e-05	6.85298e-05	2.23107e-05	0.262054	0.627948
k__Bacteria;p__Actinobacteria;c__Acidimicrobiia;o__IMCC26256	0.000280759	6.26951e-05	0.000158486	2.39441e-05	0.272111	0.627948
k__Bacteria;p__Proteobacteria;c__Alphaproteobacteria;o__Dongiales	0.000258636	6.4216e-05	0.00022296	4.1093e-05	0.300233	0.653222
k__Bacteria;p__Actinobacteria;c__Actinobacteria;o__Frankiales	0.000936497	0.000175116	0.00065916	9.1173e-05	0.315998	0.653222
k__Bacteria;p__Proteobacteria;c__Alphaproteobacteria;o__Rhodobacterales	0.000172755	4.8893e-05	0.000100486	2.2115e-05	0.323617	0.653222
k__Bacteria;p__Bacteroidetes;c__Bacteroidia;o__Chitinophagales	0.000857473	0.000206894	0.000566558	0.000117582	0.33437	0.653222
k__Bacteria;p__Fusobacteria;c__Fusobacteriia;o__Fusobacteriales	0.00513036	0.00358069	0.000270918	7.5842e-05	0.337498	0.653222
k__Bacteria;p__Proteobacteria;c__Alphaproteobacteria;o__Micropepsales	0.000136631	3.27218e-05	8.43424e-05	1.52424e-05	0.359868	0.674753
k__Bacteria;p__Actinobacteria;c__Acidimicrobiia;o__Microtrichales	0.000706721	0.000140095	0.000490989	8.61806e-05	0.388937	0.707158
k__Bacteria;p__Proteobacteria;c__Deltaproteobacteria;o__Bdellovibrionales	0.000112652	3.27864e-05	7.76467e-05	2.09118e-05	0.444773	0.784894
k__Bacteria;p__Tenericutes;c__Mollicutes;o__Mycoplasmatales	0.000248351	9.68668e-05	9.33775e-05	2.67692e-05	0.468436	0.789753
k__Bacteria;p__Nitrospirae;c__Nitrospira;o__Nitrospirales	0.000447086	0.000130207	0.000243981	3.97335e-05	0.473852	0.789753
k__Bacteria;p__Proteobacteria;c__Deltaproteobacteria;o__Desulfuromonadales	0.000316345	5.22505e-05	0.000174807	2.31434e-05	0.509139	0.81758
k__Bacteria;p__Proteobacteria;c__Gammaproteobacteria;o__Aeromonadales	0.000176674	5.89068e-05	7.93788e-05	1.57665e-05	0.517801	0.81758
k__Bacteria;p__Bacteroidetes;c__Bacteroidia;o__Cytophagales	0.000353213	9.49307e-05	0.000241387	4.92631e-05	0.551297	0.835261
k__Bacteria;p__Proteobacteria;c__Deltaproteobacteria;o__MBNT15	0.000192884	4.06862e-05	0.000179555	3.51259e-05	0.556841	0.835261
k__Bacteria;p__Verrucomicrobia;c__Verrucomicrobiae;o__Verrucomicrobiales	0.000109415	3.30079e-05	0.000102527	4.74171e-05	0.605119	0.88554
k__Bacteria;p__Proteobacteria;c__Deltaproteobacteria;o__Desulfarculales	0.000126662	3.46586e-05	9.42188e-05	2.61811e-05	0.655198	0.914197
k__Bacteria;p__Firmicutes;c__Bacilli;o__Lactobacillales	0.0297612	0.00702895	0.0429011	0.0197367	0.655349	0.914197
k__Bacteria;p__Bacteroidetes;c__Bacteroidia;o__Flavobacteriales	0.000379654	0.000102019	0.000242274	6.22588e-05	0.670411	0.914197
k__Bacteria;p__Bacteroidetes;c__Bacteroidia;o__Bacteroidales	0.373229	0.0211139	0.342433	0.0277159	0.691722	0.922296
k__Bacteria;p__Tenericutes;c__Mollicutes;o__Mollicutes_RF39	0.000225925	7.39684e-05	0.000826176	0.00057868	0.711403	0.927917
k__Bacteria;p__Actinobacteria;c__Actinobacteria;o__Propionibacteriales	0.000139969	3.84428e-05	8.88852e-05	1.53163e-05	0.795228	0.981086
k__Bacteria;p__Actinobacteria;c__Coriobacteriia;o__Coriobacteriales	0.0163117	0.00344478	0.00988835	0.00220517	0.801661	0.981086
k__Bacteria;p__Epsilonbacteraeota;c__Campylobacteria;o__Campylobacterales	0.000595386	0.000132708	0.000336759	6.05044e-05	0.814527	0.981086
k__Bacteria;p__Proteobacteria;c__Alphaproteobacteria;o__uncultured	0.00020893	5.78567e-05	0.00014537	3.29154e-05	0.82421	0.981086
k__Bacteria;p__Bacteroidetes;c__Bacteroidia;o__Sphingobacteriales	0.000189148	4.94444e-05	0.000155621	4.94697e-05	0.850157	0.981086
k__Bacteria;p__Actinobacteria;c__Actinobacteria;o__Micrococcales	0.000742438	0.000129798	0.000599518	0.000102943	0.863194	0.981086
k__Bacteria;p__Proteobacteria;c__Alphaproteobacteria;o__Reyranellales	0.000146602	3.92803e-05	9.5431e-05	1.90923e-05	0.884456	0.981086
k__Bacteria;p__Proteobacteria;c__Alphaproteobacteria;o__Rhodospirillales	0.000654755	0.00027064	0.000615733	0.000309872	0.887721	0.981086
k__Bacteria;p__Spirochaetes;c__Spirochaetia;o__Spirochaetales	0.000136218	7.44256e-05	4.29288e-05	1.25945e-05	0.906084	0.981086
k__Bacteria;p__Proteobacteria;c__Deltaproteobacteria;o__Myxococcales	0.000729388	0.000196408	0.000471307	9.88801e-05	0.91568	0.981086
k__Bacteria;p__Proteobacteria;c__Gammaproteobacteria;o__Pasteurellales	0.00172669	0.00056795	0.000697772	0.000237184	0.942076	0.986519
k__Bacteria;p__Actinobacteria;c__Thermoleophilia;o__Solirubrobacterales	0.000190606	7.31649e-05	8.8938e-05	2.27945e-05	0.953635	0.986519
k__Bacteria;p__Proteobacteria;c__Gammaproteobacteria;o__Steroidobacterales	0.000163039	2.61287e-05	0.000141475	2.52231e-05	0.975158	0.991686
k__Bacteria;p__Proteobacteria;c__Deltaproteobacteria;Ambiguous_taxa	0.000226264	8.02369e-05	0.000128445	2.25829e-05	0.998344	0.998344
Family level (36/97)	Individuals with hypertension		Individals without hypertension		Wilcox test
	mean	standard_error	mean	standard_error	p-value	q-value
k__Bacteria;p__Firmicutes;c__Bacilli;o__Bacillales;f__Bacillaceae	0.000152748	2.27396e-05	9.96831e-05	2.41314e-05	0.00682776	0.398819
k__Bacteria;p__Firmicutes;c__Clostridia;o__Clostridiales;f__Lachnospiraceae	0.1412	0.0116011	0.194378	0.0190603	0.00822307	0.398819
k__Bacteria;p__Firmicutes;c__Clostridia;o__Clostridiales;f__Ruminococcaceae	0.142794	0.0105397	0.189481	0.0181109	0.0148848	0.399899
k__Bacteria;p__Proteobacteria;c__Alphaproteobacteria;o__Elsterales;f__uncultured	0.000119405	2.20895e-05	7.52994e-05	1.64848e-05	0.0164907	0.399899
k__Bacteria;p__Actinobacteria;c__Actinobacteria;o__Actinomycetales;f__Actinomycetaceae	0.000401471	5.90288e-05	0.000870681	0.000401279	0.0330011	0.567513
k__Bacteria;p__Proteobacteria;c__Gammaproteobacteria;o__Gammaproteobacteria_Incertae_Sedis;f__Unknown_Family	0.000224384	4.7306e-05	0.000151474	2.87318e-05	0.0351039	0.567513
k__Bacteria;p__Proteobacteria;c__Deltaproteobacteria;o__Desulfovibrionales;f__Desulfovibrionaceae	0.00320413	0.000430753	0.00461123	0.00108641	0.0517475	0.682527
k__Bacteria;p__Acidobacteria;c__Acidobacteriia;o__Solibacterales;f__Solibacteraceae_(Subgroup_3)	0.000697877	0.000207285	0.000418793	0.000110288	0.0564093	0.682527
k__Bacteria;p__Firmicutes;c__Bacilli;o__Lactobacillales;f__Leuconostocaceae	0.000231226	5.52808e-05	0.000468804	0.000153199	0.0633272	0.682527
k__Bacteria;p__Proteobacteria;c__Gammaproteobacteria;o__Enterobacteriales;f__Enterobacteriaceae	0.159934	0.0181146	0.0795867	0.0175896	0.0765868	0.74116
k__Bacteria;p__Proteobacteria;c__Alphaproteobacteria;o__Rhizobiales;f__Rhizobiales_Incertae_Sedis	0.000117377	3.07014e-05	5.61516e-05	1.12971e-05	0.0840491	0.74116
k__Bacteria;p__Proteobacteria;c__Alphaproteobacteria;o__Rhizobiales;f__Xanthobacteraceae	0.000717657	0.000192094	0.000409491	9.19162e-05	0.0971686	0.754072
k__Bacteria;p__Actinobacteria;c__Thermoleophilia;o__Gaiellales;f__uncultured	0.000473194	0.000116854	0.000230267	4.36231e-05	0.104051	0.754072
k__Bacteria;p__Acidobacteria;c__Acidobacteriia;o__Acidobacteriales;f__uncultured	0.000557909	9.87697e-05	0.000342392	5.30103e-05	0.127041	0.754072
k__Bacteria;p__Acidobacteria;c__Acidobacteriia;o__Subgroup_2;Ambiguous_taxa	0.000267015	7.15536e-05	0.000173646	5.13739e-05	0.130156	0.754072
k__Bacteria;p__Firmicutes;c__Erysipelotrichia;o__Erysipelotrichales;f__Erysipelotrichaceae	0.00488708	0.000453946	0.00648769	0.00125764	0.131231	0.754072
k__Bacteria;p__Proteobacteria;c__Alphaproteobacteria;o__Sphingomonadales;f__Sphingomonadaceae	0.00165777	0.000288369	0.00098358	0.000106262	0.13882	0.754072
k__Bacteria;p__Bacteroidetes;c__Bacteroidia;o__Bacteroidales;f__Prevotellaceae	0.0936536	0.019048	0.0518478	0.0219717	0.139931	0.754072
k__Bacteria;p__Actinobacteria;c__Actinobacteria;o__Bifidobacteriales;f__Bifidobacteriaceae	0.0417654	0.00704211	0.0590014	0.0179366	0.168698	0.754248
k__Bacteria;p__Gemmatimonadetes;c__Gemmatimonadetes;o__Gemmatimonadales;f__Gemmatimonadaceae	0.00112761	0.000256627	0.000676905	8.84488e-05	0.171282	0.754248
k__Bacteria;p__Acidobacteria;c__Acidobacteriia;o__Acidobacteriales;f__Acidobacteriaceae_(Subgroup_1)	0.00033506	4.23779e-05	0.000181143	2.1092e-05	0.176539	0.754248
k__Bacteria;p__Proteobacteria;c__Gammaproteobacteria;o__Pseudomonadales;f__Pseudomonadaceae	0.000497715	0.000112213	0.000320789	7.09983e-05	0.184649	0.754248
k__Bacteria;p__Actinobacteria;c__Actinobacteria;o__Corynebacteriales;f__Corynebacteriaceae	0.000140528	3.81606e-05	5.93943e-05	1.53111e-05	0.189119	0.754248
k__Bacteria;p__Proteobacteria;c__Gammaproteobacteria;o__Betaproteobacteriales;f__Burkholderiaceae	0.0123501	0.00145316	0.0145934	0.00212987	0.193032	0.754248
k__Bacteria;p__Proteobacteria;c__Alphaproteobacteria;o__Caulobacterales;f__Hyphomonadaceae	0.00023316	0.000103648	9.71206e-05	2.91748e-05	0.194394	0.754248
k__Bacteria;p__Proteobacteria;c__Gammaproteobacteria;o__Xanthomonadales;f__Rhodanobacteraceae	0.000335721	5.56364e-05	0.000204418	3.34734e-05	0.206123	0.756697
k__Bacteria;p__Proteobacteria;c__Alphaproteobacteria;o__Caulobacterales;f__Caulobacteraceae	0.000183181	3.02039e-05	0.000131391	2.34492e-05	0.210627	0.756697
k__Bacteria;p__Proteobacteria;c__Alphaproteobacteria;o__SAR11_clade;f__Clade_III	0.00238773	0.000589196	0.00162774	0.000274871	0.219818	0.761512
k__Bacteria;p__Firmicutes;c__Bacilli;o__Lactobacillales;f__Carnobacteriaceae	0.000148549	2.21189e-05	8.99655e-05	2.90882e-05	0.236979	0.789351
k__Bacteria;p__Actinobacteria;c__Actinobacteria;o__Micromonosporales;f__Micromonosporaceae	0.000172662	4.66367e-05	9.96614e-05	2.45712e-05	0.244129	0.789351
k__Bacteria;p__Proteobacteria;c__Gammaproteobacteria;o__Tenderiales;f__Tenderiaceae	0.00013755	4.82424e-05	6.85298e-05	2.23107e-05	0.262054	0.819976
k__Bacteria;p__Firmicutes;c__Bacilli;o__Lactobacillales;f__Enterococcaceae	0.00529657	0.00406945	0.00412194	0.00363739	0.286762	0.827257
k__Bacteria;p__Proteobacteria;c__Alphaproteobacteria;o__Dongiales;f__Dongiaceae	0.000258636	6.4216e-05	0.00022296	4.1093e-05	0.300233	0.827257
k__Bacteria;p__Bacteroidetes;c__Bacteroidia;o__Bacteroidales;f__Bacteroidaceae	0.234263	0.017605	0.256361	0.0260639	0.302175	0.827257
k__Bacteria;p__Proteobacteria;c__Gammaproteobacteria;o__Betaproteobacteriales;f__Neisseriaceae	0.000218482	0.000169952	3.92231e-05	8.14144e-06	0.309339	0.827257
k__Bacteria;p__Firmicutes;c__Bacilli;o__Lactobacillales;f__Streptococcaceae	0.0100284	0.00248935	0.00718974	0.00214353	0.312007	0.827257
k__Bacteria;p__Proteobacteria;c__Alphaproteobacteria;o__Rhodobacterales;f__Rhodobacteraceae	0.000172755	4.8893e-05	0.000100486	2.2115e-05	0.323617	0.827257
k__Bacteria;p__Actinobacteria;c__Actinobacteria;o__Micrococcales;f__Micrococcaceae	0.000540756	0.000108862	0.000481088	9.6709e-05	0.32408	0.827257
k__Bacteria;p__Epsilonbacteraeota;c__Campylobacteria;o__Campylobacterales;f__Campylobacteraceae	0.00012351	4.76486e-05	5.40248e-05	1.51146e-05	0.346011	0.860592
k__Bacteria;p__Proteobacteria;c__Alphaproteobacteria;o__Micropepsales;f__Micropepsaceae	0.000136631	3.27218e-05	8.43424e-05	1.52424e-05	0.359868	0.872681
k__Bacteria;p__Firmicutes;c__Negativicutes;o__Selenomonadales;f__Veillonellaceae	0.00883368	0.00151598	0.0100199	0.00231692	0.388937	0.879442
k__Bacteria;p__Proteobacteria;c__Gammaproteobacteria;o__Xanthomonadales;f__Xanthomonadaceae	0.00211974	0.00161848	0.000371247	6.4478e-05	0.391226	0.879442
k__Bacteria;p__Proteobacteria;c__Gammaproteobacteria;o__Betaproteobacteriales;f__Rhodocyclaceae	0.000550676	0.000142674	0.000352471	8.63789e-05	0.392374	0.879442
k__Bacteria;p__Firmicutes;c__Clostridia;o__Clostridiales;f__Family_XI	0.000291276	0.000103197	0.00034802	0.00016726	0.398922	0.879442
k__Bacteria;p__Actinobacteria;c__Acidimicrobiia;o__Microtrichales;f__Ilumatobacteraceae	0.000548681	0.000107654	0.000407059	7.27193e-05	0.416943	0.898743
k__Bacteria;p__Tenericutes;c__Mollicutes;o__Mollicutes_RF39;Ambiguous_taxa	5.58434e-05	2.06989e-05	0.000614773	0.000527996	0.457027	0.957575
k__Bacteria;p__Tenericutes;c__Mollicutes;o__Mycoplasmatales;f__Mycoplasmataceae	0.000248351	9.68668e-05	9.33775e-05	2.67692e-05	0.468436	0.957575
k__Bacteria;p__Nitrospirae;c__Nitrospira;o__Nitrospirales;f__Nitrospiraceae	0.000447086	0.000130207	0.000243981	3.97335e-05	0.473852	0.957575
k__Bacteria;p__Bacteroidetes;c__Bacteroidia;o__Chitinophagales;f__Chitinophagaceae	0.00070236	0.00017555	0.000450363	8.87091e-05	0.494601	0.960458
k__Bacteria;p__Proteobacteria;c__Alphaproteobacteria;o__Rhizobiales;f__A0839	0.000138548	7.00517e-05	7.75309e-05	2.71262e-05	0.495081	0.960458
k__Bacteria;p__Proteobacteria;c__Gammaproteobacteria;o__Aeromonadales;f__Aeromonadaceae	0.000172135	5.71784e-05	7.86193e-05	1.58077e-05	0.527172	0.962776
k__Bacteria;p__Proteobacteria;c__Gammaproteobacteria;o__Betaproteobacteriales;f__Methylophilaceae	0.000125291	2.84538e-05	9.92579e-05	1.84258e-05	0.531856	0.962776
k__Bacteria;p__Firmicutes;c__Clostridia;o__Clostridiales;f__Peptococcaceae	0.000276954	5.08943e-05	0.000172412	3.5221e-05	0.54273	0.962776
k__Bacteria;p__Bacteroidetes;c__Bacteroidia;o__Bacteroidales;f__Tannerellaceae	0.0147966	0.002613	0.0102217	0.00160553	0.554075	0.962776
k__Bacteria;p__Actinobacteria;c__Thermoleophilia;o__Gaiellales;f__Gaiellaceae	0.000202096	6.79554e-05	0.000101405	2.26654e-05	0.559632	0.962776
k__Bacteria;p__Actinobacteria;c__Coriobacteriia;o__Coriobacteriales;f__Coriobacteriaceae	0.0141	0.00333993	0.00756027	0.00186586	0.565253	0.962776
k__Bacteria;p__Firmicutes;c__Negativicutes;o__Selenomonadales;f__Acidaminococcaceae	9.38607e-05	1.33497e-05	0.000129742	2.95243e-05	0.574259	0.962776
k__Bacteria;p__Proteobacteria;c__Deltaproteobacteria;o__Desulfuromonadales;f__Geobacteraceae	0.000285185	5.04775e-05	0.000150488	2.16504e-05	0.599415	0.962776
k__Bacteria;p__Bacteroidetes;c__Bacteroidia;o__Bacteroidales;f__Rikenellaceae	0.0132698	0.0016337	0.0120513	0.0029481	0.605206	0.962776
k__Bacteria;p__Bacteroidetes;c__Bacteroidia;o__Bacteroidales;f__Porphyromonadaceae	0.000126654	7.3331e-05	4.76428e-05	1.57146e-05	0.632398	0.962776
k__Bacteria;p__Epsilonbacteraeota;c__Campylobacteria;o__Campylobacterales;f__Arcobacteraceae	0.000151374	6.74302e-05	5.91322e-05	2.37139e-05	0.635155	0.962776
k__Bacteria;p__Actinobacteria;c__Actinobacteria;o__Propionibacteriales;f__Nocardioidaceae	0.000127532	3.61642e-05	8.7436e-05	1.5078e-05	0.64933	0.962776
k__Bacteria;p__Proteobacteria;c__Deltaproteobacteria;o__Desulfarculales;f__Desulfarculaceae	0.000126662	3.46586e-05	9.42188e-05	2.61811e-05	0.655198	0.962776
k__Bacteria;p__Bacteroidetes;c__Bacteroidia;o__Bacteroidales;f__uncultured	0.000319322	0.000118948	0.000545108	0.000509972	0.660911	0.962776
k__Bacteria;p__Verrucomicrobia;c__Verrucomicrobiae;o__Verrucomicrobiales;f__Akkermansiaceae	0.000109165	3.30144e-05	0.000102527	4.74171e-05	0.666921	0.962776
k__Bacteria;p__Proteobacteria;c__Gammaproteobacteria;o__Betaproteobacteriales;f__TRA3-20	0.000320728	0.000100024	0.000193403	3.26031e-05	0.667388	0.962776
k__Bacteria;p__Proteobacteria;c__Gammaproteobacteria;o__Betaproteobacteriales;f__Nitrosomonadaceae	0.00102573	0.000307236	0.000715382	0.000145331	0.679513	0.962776
k__Bacteria;p__Bacteroidetes;c__Bacteroidia;o__Bacteroidales;f__Barnesiellaceae	0.00681379	0.00216299	0.00356224	0.00125674	0.685606	0.962776
k__Bacteria;p__Fusobacteria;c__Fusobacteriia;o__Fusobacteriales;f__Fusobacteriaceae	0.0050239	0.00358167	0.000220313	7.1328e-05	0.691693	0.962776
k__Bacteria;p__Epsilonbacteraeota;c__Campylobacteria;o__Campylobacterales;f__Helicobacteraceae	0.000300632	7.76137e-05	0.000208977	3.74357e-05	0.694787	0.962776
k__Bacteria;p__Bacteroidetes;c__Bacteroidia;o__Cytophagales;f__Microscillaceae	0.000234896	6.29904e-05	0.000169338	3.66831e-05	0.744474	0.972142
k__Bacteria;p__Firmicutes;c__Clostridia;o__Clostridiales;Other	0.012174	0.00207847	0.0107851	0.00260908	0.747617	0.972142
k__Bacteria;p__Actinobacteria;c__Actinobacteria;o__Frankiales;f__Sporichthyaceae	0.000766558	0.000156951	0.000587431	9.35457e-05	0.763101	0.972142
k__Bacteria;p__Proteobacteria;c__Alphaproteobacteria;o__Rhizobiales;f__Rhizobiaceae	0.000175038	3.49731e-05	0.000161571	4.17012e-05	0.769737	0.972142
k__Bacteria;p__Bacteroidetes;c__Bacteroidia;o__Bacteroidales;f__Muribaculaceae	0.00718109	0.00145075	0.00506038	0.00115848	0.792046	0.972142
k__Bacteria;p__Actinobacteria;c__Coriobacteriia;o__Coriobacteriales;f__Eggerthellaceae	0.00156031	0.000213766	0.00164297	0.000404976	0.808087	0.972142
k__Bacteria;p__Firmicutes;c__Clostridia;o__Clostridiales;Ambiguous_taxa	0.000615365	9.86427e-05	0.000682372	0.000157742	0.817727	0.972142
k__Bacteria;p__Bacteroidetes;c__Bacteroidia;o__Bacteroidales;f__Marinifilaceae	0.00242996	0.000300465	0.00254317	0.000552851	0.820979	0.972142
k__Bacteria;p__Firmicutes;c__Clostridia;o__Clostridiales;f__Christensenellaceae	0.00424497	0.00101196	0.00529696	0.00197412	0.846904	0.972142
k__Bacteria;p__Proteobacteria;c__Alphaproteobacteria;o__Rhodospirillales;f__uncultured	0.000614117	0.000270865	0.000584647	0.00031003	0.848366	0.972142
k__Bacteria;p__Firmicutes;c__Clostridia;o__Clostridiales;f__Clostridiales_vadinBB60_group	0.000514386	0.000134999	0.000486658	0.000289862	0.850153	0.972142
k__Bacteria;p__Actinobacteria;c__Thermoleophilia;o__Solirubrobacterales;f__67-14	0.000138775	5.76666e-05	6.22311e-05	2.04597e-05	0.852864	0.972142
k__Bacteria;p__Firmicutes;c__Clostridia;o__Clostridiales;f__Clostridiaceae_1	0.00174456	0.000463234	0.00262198	0.000953261	0.855041	0.972142
k__Bacteria;p__Proteobacteria;c__Alphaproteobacteria;o__Reyranellales;f__Reyranellaceae	0.000146602	3.92803e-05	9.5431e-05	1.90923e-05	0.884456	0.972142
k__Bacteria;p__Proteobacteria;c__Gammaproteobacteria;o__Pseudomonadales;f__Moraxellaceae	0.0014699	0.000723905	0.000132148	3.1766e-05	0.900847	0.972142
k__Bacteria;p__Spirochaetes;c__Spirochaetia;o__Spirochaetales;f__Spirochaetaceae	0.000136218	7.44256e-05	4.29288e-05	1.25945e-05	0.906084	0.972142
k__Bacteria;p__Firmicutes;c__Bacilli;o__Lactobacillales;f__Lactobacillaceae	0.0139884	0.00490839	0.0310006	0.0173953	0.91568	0.972142
k__Bacteria;p__Proteobacteria;c__Gammaproteobacteria;o__Betaproteobacteriales;f__SC-I-84	0.000367861	0.000135325	0.000233002	5.378e-05	0.91568	0.972142
k__Bacteria;p__Actinobacteria;c__Coriobacteriia;o__Coriobacteriales;f__Atopobiaceae	0.000199799	2.98869e-05	0.000253715	9.05243e-05	0.918971	0.972142
k__Bacteria;p__Firmicutes;c__Clostridia;o__Clostridiales;f__Family_XIII	0.000820265	0.000129354	0.000662535	0.000149719	0.922271	0.972142
k__Bacteria;p__Proteobacteria;c__Deltaproteobacteria;o__Myxococcales;f__Haliangiaceae	0.000198113	4.01202e-05	0.000166212	3.75959e-05	0.922271	0.972142
k__Bacteria;p__Actinobacteria;c__Coriobacteriia;o__Coriobacteriales;f__Coriobacteriales_Incertae_Sedis	0.000446278	0.000224809	0.000354336	0.000113427	0.934172	0.972142
k__Bacteria;p__Proteobacteria;c__Deltaproteobacteria;Ambiguous_taxa;Ambiguous_taxa	0.000170651	5.54815e-05	0.000111899	1.875e-05	0.938772	0.972142
k__Bacteria;p__Proteobacteria;c__Gammaproteobacteria;o__Pasteurellales;f__Pasteurellaceae	0.00172669	0.00056795	0.000697772	0.000237184	0.942076	0.972142
k__Bacteria;p__Bacteroidetes;c__Bacteroidia;o__Flavobacteriales;f__Flavobacteriaceae	0.000232398	5.35751e-05	0.000167276	4.08413e-05	0.965226	0.985316
k__Bacteria;p__Proteobacteria;c__Gammaproteobacteria;o__Steroidobacterales;f__Steroidobacteraceae	0.000148871	2.28391e-05	0.00012017	1.71733e-05	0.975158	0.985316
k__Bacteria;p__Firmicutes;c__Clostridia;o__Clostridiales;f__Peptostreptococcaceae	0.00453121	0.000693655	0.00346271	0.000812283	0.995031	0.995031
Genus level (54/220)	Individuals with hypertension		Individals without hypertension		Wilcox test
	mean	standard_error	mean	standard_error	p-value	q-value
k__Bacteria;p__Firmicutes;c__Clostridia;o__Clostridiales;f__Lachnospiraceae;g__Marvinbryantia	0.000504195	0.000428602	0.000114847	2.05626e-05	0.000935209	0.205746
k__Bacteria;p__Firmicutes;c__Clostridia;o__Clostridiales;f__Ruminococcaceae;g__Ruminococcaceae_UCG-003	0.0010509	0.000177517	0.00216608	0.000435252	0.00190541	0.209595
k__Bacteria;p__Firmicutes;c__Clostridia;o__Clostridiales;f__Lachnospiraceae;g__Lachnoclostridium	0.0182684	0.00258556	0.0333206	0.00587206	0.00550939	0.220351
k__Bacteria;p__Firmicutes;c__Clostridia;o__Clostridiales;f__Lachnospiraceae;g__Coprococcus_1	0.00076518	0.000112496	0.00164216	0.000278881	0.00554166	0.220351
k__Bacteria;p__Firmicutes;c__Clostridia;o__Clostridiales;f__Lachnospiraceae;g__Anaerostipes	0.00467244	0.000809657	0.00777567	0.00172995	0.00572413	0.220351
k__Bacteria;p__Firmicutes;c__Clostridia;o__Clostridiales;f__Ruminococcaceae;g__Ruminiclostridium_9	0.000798145	0.000172192	0.00117435	0.000229729	0.00666057	0.220351
k__Bacteria;p__Firmicutes;c__Clostridia;o__Clostridiales;f__Ruminococcaceae;g__Ruminococcaceae_UCG-004	0.000363622	7.00945e-05	0.000529938	8.12063e-05	0.00701116	0.220351
k__Bacteria;p__Firmicutes;c__Clostridia;o__Clostridiales;f__Lachnospiraceae;g__Lachnospiraceae_ND3007_group	0.00129566	0.000236661	0.00180743	0.00044434	0.00951577	0.235071
k__Bacteria;p__Firmicutes;c__Clostridia;o__Clostridiales;f__Lachnospiraceae;g__Lachnospiraceae_NK4A136_group	0.00394763	0.000649057	0.00494686	0.00111917	0.0106012	0.235071
k__Bacteria;p__Firmicutes;c__Clostridia;o__Clostridiales;f__Lachnospiraceae;g__Tyzzerella_3	0.00113366	0.000275527	0.00172147	0.000443156	0.0124928	0.235071
k__Bacteria;p__Firmicutes;c__Clostridia;o__Clostridiales;f__Lachnospiraceae;g__Coprococcus_3	0.00122169	0.000234954	0.00232671	0.00061262	0.0128774	0.235071
k__Bacteria;p__Proteobacteria;c__Deltaproteobacteria;o__Desulfovibrionales;f__Desulfovibrionaceae;g__Bilophila	0.00162139	0.000229161	0.00307731	0.000756862	0.0138096	0.235071
k__Bacteria;p__Firmicutes;c__Clostridia;o__Clostridiales;f__Ruminococcaceae;g__Faecalibacterium	0.0691421	0.00703785	0.0929305	0.0108192	0.0138906	0.235071
k__Bacteria;p__Firmicutes;c__Clostridia;o__Clostridiales;f__Lachnospiraceae;Ambiguous_taxa	0.000703785	0.000102147	0.000858445	0.000124482	0.0158499	0.248192
k__Bacteria;p__Firmicutes;c__Clostridia;o__Clostridiales;f__Lachnospiraceae;g__Blautia	0.0237569	0.00451868	0.029824	0.00520768	0.0172567	0.248192
k__Bacteria;p__Firmicutes;c__Clostridia;o__Clostridiales;f__Ruminococcaceae;g__Butyricicoccus	0.00267474	0.000417941	0.00417454	0.000632642	0.0180503	0.248192
k__Bacteria;p__Proteobacteria;c__Gammaproteobacteria;o__Betaproteobacteriales;f__Burkholderiaceae;g__Alicycliphilus	0.000323118	0.000305864	1.14515e-06	8.52904e-07	0.0218635	0.28294
k__Bacteria;p__Firmicutes;c__Clostridia;o__Clostridiales;f__Lachnospiraceae;g__Lachnospiraceae_UCG-010	0.000684496	0.000104608	0.00151497	0.000327969	0.0261176	0.299395
k__Bacteria;p__Acidobacteria;c__Acidobacteriia;o__Acidobacteriales;f__uncultured;Other	0.000229183	3.80577e-05	0.000138476	2.39981e-05	0.0282102	0.299395
k__Bacteria;p__Actinobacteria;c__Actinobacteria;o__Actinomycetales;f__Actinomycetaceae;g__Actinomyces	0.000378716	5.44026e-05	0.000846536	0.000398124	0.0291173	0.299395
k__Bacteria;p__Firmicutes;c__Erysipelotrichia;o__Erysipelotrichales;f__Erysipelotrichaceae;g__Turicibacter	0.000466727	0.000142026	0.000121926	4.33125e-05	0.0310539	0.299395
k__Bacteria;p__Actinobacteria;c__Coriobacteriia;o__Coriobacteriales;f__Eggerthellaceae;g__Adlercreutzia	0.000342162	8.32497e-05	0.000493479	0.000140421	0.0314676	0.299395
k__Bacteria;p__Proteobacteria;c__Gammaproteobacteria;o__Gammaproteobacteria_Incertae_Sedis;f__Unknown_Family;g__Acidibacter	0.000210132	4.31759e-05	0.000140836	2.53555e-05	0.0316599	0.299395
k__Bacteria;p__Firmicutes;c__Clostridia;o__Clostridiales;f__Lachnospiraceae;g__uncultured	0.00160024	0.000245096	0.0031757	0.000857533	0.0326613	0.299395
k__Bacteria;p__Acidobacteria;c__Acidobacteriia;o__Solibacterales;f__Solibacteraceae_(Subgroup_3);g__Bryobacter	0.000276958	6.91199e-05	0.000137542	2.17798e-05	0.0365684	0.31032
k__Bacteria;p__Firmicutes;c__Clostridia;o__Clostridiales;f__Ruminococcaceae;g__Ruminococcaceae_UCG-002	0.00428501	0.000771181	0.00904524	0.00211809	0.0369426	0.31032
k__Bacteria;p__Firmicutes;c__Clostridia;o__Clostridiales;f__Lachnospiraceae;g__Roseburia	0.0190574	0.0029757	0.0283516	0.00499571	0.0380847	0.31032
k__Bacteria;p__Firmicutes;c__Clostridia;o__Clostridiales;f__Ruminococcaceae;g__Oscillibacter	0.000898093	0.000174346	0.00132852	0.000243991	0.0423213	0.332424
k__Bacteria;p__Firmicutes;c__Clostridia;o__Clostridiales;f__Ruminococcaceae;g__Ruminococcus_1	0.00438354	0.000766507	0.00666723	0.00139314	0.0438195	0.332424
k__Bacteria;p__Proteobacteria;c__Gammaproteobacteria;o__Betaproteobacteriales;f__Burkholderiaceae;g__Parasutterella	0.00557909	0.000771585	0.0105788	0.00222283	0.0460371	0.337605
k__Bacteria;p__Firmicutes;c__Clostridia;o__Clostridiales;f__Lachnospiraceae;g__GCA-900066575	0.000177946	2.63089e-05	0.000277427	5.58329e-05	0.0507438	0.359755
k__Bacteria;p__Firmicutes;c__Clostridia;o__Clostridiales;f__Lachnospiraceae;g__Fusicatenibacter	0.00407192	0.000551486	0.00760392	0.00161792	0.0532642	0.359755
k__Bacteria;p__Firmicutes;c__Clostridia;o__Clostridiales;f__Lachnospiraceae;g__Lachnospiraceae_UCG-006	0.00285168	0.00053908	0.00371302	0.000890779	0.054818	0.359755
k__Bacteria;p__Gemmatimonadetes;c__Gemmatimonadetes;o__Gemmatimonadales;f__Gemmatimonadaceae;g__Gemmatimonas	0.000224522	6.31197e-05	0.000109729	2.08306e-05	0.0591426	0.359755
k__Bacteria;p__Firmicutes;c__Clostridia;o__Clostridiales;f__Lachnospiraceae;g__Lachnospira	0.0133865	0.00283846	0.0203202	0.00574856	0.0597074	0.359755
k__Bacteria;p__Firmicutes;c__Clostridia;o__Clostridiales;f__Lachnospiraceae;g__Dorea	0.00542457	0.000891191	0.00551765	0.000768368	0.0602724	0.359755
k__Bacteria;p__Firmicutes;c__Erysipelotrichia;o__Erysipelotrichales;f__Erysipelotrichaceae;g__Coprobacillus	5.21097e-05	2.5473e-05	0.000241564	0.000110667	0.0617718	0.359755
k__Bacteria;p__Firmicutes;c__Bacilli;o__Lactobacillales;f__Leuconostocaceae;g__Weissella	0.00023098	5.52883e-05	0.000466742	0.000152608	0.0621395	0.359755
k__Bacteria;p__Firmicutes;c__Clostridia;o__Clostridiales;f__Clostridiales_vadinBB60_group;g__uncultured_Thermoanaerobacterales_bacterium	0.000127785	7.45763e-05	5.18828e-05	1.78841e-05	0.0693006	0.390926
k__Bacteria;p__Firmicutes;c__Bacilli;o__Bacillales;f__Bacillaceae;g__Bacillus	0.000122584	2.15609e-05	8.938e-05	2.05892e-05	0.0735097	0.404303
k__Bacteria;p__Firmicutes;c__Clostridia;o__Clostridiales;f__Lachnospiraceae;g__[Ruminococcus]_torques_group	0.00581371	0.000901758	0.00651588	0.00114911	0.0758987	0.407261
k__Bacteria;p__Firmicutes;c__Clostridia;o__Clostridiales;f__Lachnospiraceae;g__Lachnospiraceae_FCS020_group	0.000342128	4.46771e-05	0.000426396	7.31374e-05	0.0814309	0.411532
k__Bacteria;p__Actinobacteria;c__Thermoleophilia;o__Gaiellales;f__uncultured;g__uncultured_bacterium	0.000305302	7.73029e-05	0.000148513	2.92463e-05	0.0815472	0.411532
k__Bacteria;p__Firmicutes;c__Erysipelotrichia;o__Erysipelotrichales;f__Erysipelotrichaceae;g__Holdemania	9.93065e-05	1.6548e-05	0.00011071	2.36526e-05	0.0823064	0.411532
k__Bacteria;p__Firmicutes;c__Clostridia;o__Clostridiales;f__Ruminococcaceae;g__Flavonifractor	0.000838091	0.000144593	0.00121586	0.000311688	0.0859943	0.420417
k__Bacteria;p__Firmicutes;c__Clostridia;o__Clostridiales;f__Ruminococcaceae;g__Ruminiclostridium_6	0.000493703	0.0001695	0.000574489	0.00029058	0.108585	0.510199
k__Bacteria;p__Proteobacteria;c__Alphaproteobacteria;o__Rhizobiales;f__Xanthobacteraceae;g__uncultured	0.000266042	7.50944e-05	0.000156164	4.54954e-05	0.110381	0.510199
k__Bacteria;p__Firmicutes;c__Clostridia;o__Clostridiales;f__Lachnospiraceae;Other	0.0050203	0.000490669	0.00587092	0.000718873	0.111316	0.510199
k__Bacteria;p__Firmicutes;c__Clostridia;o__Clostridiales;f__Ruminococcaceae;g__DTU089	0.00013179	5.6492e-05	7.73215e-05	2.88084e-05	0.116116	0.511396
k__Bacteria;p__Firmicutes;c__Clostridia;o__Clostridiales;f__Ruminococcaceae;g__Ruminococcaceae_UCG-005	0.00199815	0.000342436	0.00303084	0.000798495	0.120952	0.511396
k__Bacteria;p__Firmicutes;c__Clostridia;o__Clostridiales;f__Lachnospiraceae;g__[Eubacterium]_xylanophilum_group	0.000257358	6.41074e-05	0.000554042	0.000159755	0.121697	0.511396
k__Bacteria;p__Proteobacteria;c__Alphaproteobacteria;o__Sphingomonadales;f__Sphingomonadaceae;g__Sphingomonas	0.00122591	0.000197305	0.000705251	7.11891e-05	0.122957	0.511396
k__Bacteria;p__Proteobacteria;c__Gammaproteobacteria;o__Enterobacteriales;f__Enterobacteriaceae;g__Enterobacter	0.000300084	0.000109795	0.000138898	6.02234e-05	0.123711	0.511396
k__Bacteria;p__Acidobacteria;c__Acidobacteriia;o__Subgroup_2;Ambiguous_taxa;Ambiguous_taxa	0.000267015	7.15536e-05	0.000173646	5.13739e-05	0.130156	0.511396
k__Bacteria;p__Acidobacteria;c__Acidobacteriia;o__Acidobacteriales;f__Acidobacteriaceae_(Subgroup_1);Ambiguous_taxa	0.000154503	1.89725e-05	8.16684e-05	1.05987e-05	0.130171	0.511396
k__Bacteria;p__Firmicutes;c__Clostridia;o__Clostridiales;f__Ruminococcaceae;g__uncultured	0.00126745	0.0003076	0.00109883	0.000264244	0.130173	0.511396
k__Bacteria;p__Proteobacteria;c__Gammaproteobacteria;o__Betaproteobacteriales;f__Burkholderiaceae;g__Burkholderia-Caballeronia-Paraburkholderia	0.000231954	4.34474e-05	0.000135067	3.47545e-05	0.136578	0.522369
k__Bacteria;p__Firmicutes;c__Clostridia;o__Clostridiales;f__Lachnospiraceae;g__[Eubacterium]_hallii_group	0.00583062	0.00136637	0.0041928	0.000748543	0.137715	0.522369
k__Bacteria;p__Firmicutes;c__Clostridia;o__Clostridiales;f__Lachnospiraceae;g__[Eubacterium]_ventriosum_group	0.00231157	0.000698503	0.00189258	0.000507218	0.145589	0.542875
k__Bacteria;p__Firmicutes;c__Clostridia;o__Clostridiales;f__Lachnospiraceae;g__Tyzzerella_4	0.000227727	8.00258e-05	0.000481477	0.000206913	0.150717	0.552628
k__Bacteria;p__Firmicutes;c__Erysipelotrichia;o__Erysipelotrichales;f__Erysipelotrichaceae;g__Faecalitalea	0.000117216	4.05964e-05	7.35522e-05	4.67135e-05	0.158497	0.562644
k__Bacteria;p__Firmicutes;c__Negativicutes;o__Selenomonadales;f__Veillonellaceae;g__Mitsuokella	0.000904898	0.000581755	0.000155372	0.00013672	0.160171	0.562644
k__Bacteria;p__Actinobacteria;c__Actinobacteria;o__Bifidobacteriales;f__Bifidobacteriaceae;g__Bifidobacterium	0.041556	0.00704289	0.0588044	0.0179388	0.161121	0.562644
k__Bacteria;p__Firmicutes;c__Clostridia;o__Clostridiales;f__Peptostreptococcaceae;g__Clostridioides	7.43986e-05	2.79195e-05	0.000330751	0.000290752	0.167418	0.573029
k__Bacteria;p__Firmicutes;c__Negativicutes;o__Selenomonadales;f__Veillonellaceae;g__Allisonella	0.000154689	4.70194e-05	0.000148847	7.93231e-05	0.169304	0.573029
k__Bacteria;p__Acidobacteria;c__Acidobacteriia;o__Solibacterales;f__Solibacteraceae_(Subgroup_3);g__Candidatus_Solibacter	0.000355966	0.00012018	0.000219761	6.47889e-05	0.179885	0.590295
k__Bacteria;p__Firmicutes;c__Clostridia;o__Clostridiales;f__Ruminococcaceae;g__Ruminococcaceae_NK4A214_group	0.00174546	0.000378287	0.00234573	0.000562566	0.183271	0.590295
k__Bacteria;p__Proteobacteria;c__Gammaproteobacteria;o__Pseudomonadales;f__Pseudomonadaceae;g__Pseudomonas	0.000497715	0.000112213	0.000320789	7.09983e-05	0.184649	0.590295
k__Bacteria;p__Proteobacteria;c__Gammaproteobacteria;o__Enterobacteriales;f__Enterobacteriaceae;g__Morganella	0.00018092	0.000111568	9.30719e-06	3.22136e-06	0.185138	0.590295
k__Bacteria;p__Actinobacteria;c__Actinobacteria;o__Micrococcales;f__Micrococcaceae;g__Rothia	0.000204134	3.86913e-05	0.00026867	6.52726e-05	0.191827	0.602884
k__Bacteria;p__Firmicutes;c__Clostridia;o__Clostridiales;f__Lachnospiraceae;g__Lachnospiraceae_UCG-004	0.000187412	6.50116e-05	0.000109448	2.52984e-05	0.197836	0.613013
k__Bacteria;p__Firmicutes;c__Negativicutes;o__Selenomonadales;f__Veillonellaceae;g__Dialister	0.0074564	0.00127731	0.00946616	0.00228289	0.21985	0.671765
k__Bacteria;p__Proteobacteria;c__Alphaproteobacteria;o__SAR11_clade;f__Clade_III;g__uncultured_bacterium	0.002377	0.000587881	0.00161291	0.000273284	0.232558	0.693473
k__Bacteria;p__Bacteroidetes;c__Bacteroidia;o__Bacteroidales;f__Muribaculaceae;g__uncultured_Bacteroidales_bacterium	0.00038479	8.66641e-05	0.000356918	0.00010095	0.235855	0.693473
k__Bacteria;p__Acidobacteria;c__Acidobacteriia;o__Acidobacteriales;f__uncultured;Ambiguous_taxa	0.000116059	1.88288e-05	6.83967e-05	1.02411e-05	0.236411	0.693473
k__Bacteria;p__Proteobacteria;c__Gammaproteobacteria;o__Enterobacteriales;f__Enterobacteriaceae;g__Proteus	0.000965926	0.000452381	9.08118e-05	2.48396e-05	0.246604	0.713855
k__Bacteria;p__Proteobacteria;c__Alphaproteobacteria;o__Rhizobiales;f__Xanthobacteraceae;g__Afipia	0.000160565	4.8661e-05	7.70929e-05	1.31863e-05	0.259617	0.723666
k__Bacteria;p__Gemmatimonadetes;c__Gemmatimonadetes;o__Gemmatimonadales;f__Gemmatimonadaceae;g__uncultured	0.000889555	0.000192674	0.000560076	7.19633e-05	0.261384	0.723666
k__Bacteria;p__Proteobacteria;c__Gammaproteobacteria;o__Tenderiales;f__Tenderiaceae;g__Candidatus_Tenderia	0.00013755	4.82424e-05	6.85298e-05	2.23107e-05	0.262054	0.723666
k__Bacteria;p__Bacteroidetes;c__Bacteroidia;o__Bacteroidales;f__Prevotellaceae;g__Prevotella_9	0.0822563	0.0180721	0.0484294	0.0220206	0.263151	0.723666
k__Bacteria;p__Bacteroidetes;c__Bacteroidia;o__Bacteroidales;f__Muribaculaceae;g__uncultured_bacterium	0.00405214	0.00100797	0.00350775	0.00097401	0.268503	0.729266
k__Bacteria;p__Firmicutes;c__Bacilli;o__Lactobacillales;f__Streptococcaceae;g__Streptococcus	0.00969108	0.00248534	0.00644233	0.00163041	0.279428	0.749685
k__Bacteria;p__Proteobacteria;c__Alphaproteobacteria;o__Micropepsales;f__Micropepsaceae;g__uncultured	0.000130723	3.23438e-05	8.03688e-05	1.51814e-05	0.284002	0.752775
k__Bacteria;p__Firmicutes;c__Erysipelotrichia;o__Erysipelotrichales;f__Erysipelotrichaceae;g__Erysipelotrichaceae_UCG-003	0.00265505	0.00037238	0.00430821	0.00126035	0.295413	0.754214
k__Bacteria;p__Firmicutes;c__Clostridia;o__Clostridiales;f__Ruminococcaceae;g__Negativibacillus	0.000130027	5.00382e-05	0.000365624	0.000311057	0.29598	0.754214
k__Bacteria;p__Proteobacteria;c__Alphaproteobacteria;o__Sphingomonadales;f__Sphingomonadaceae;g__Ellin6055	0.000153002	4.90156e-05	9.54079e-05	1.44621e-05	0.296368	0.754214
k__Bacteria;p__Proteobacteria;c__Alphaproteobacteria;o__Dongiales;f__Dongiaceae;g__Dongia	0.000258636	6.4216e-05	0.00022296	4.1093e-05	0.300233	0.754214
k__Bacteria;p__Bacteroidetes;c__Bacteroidia;o__Bacteroidales;f__Bacteroidaceae;g__Bacteroides	0.234263	0.017605	0.256361	0.0260639	0.302175	0.754214
k__Bacteria;p__Actinobacteria;c__Coriobacteriia;o__Coriobacteriales;f__Eggerthellaceae;g__Senegalimassilia	0.000334873	9.89542e-05	0.000122457	0.000102514	0.305114	0.754214
k__Bacteria;p__Firmicutes;c__Erysipelotrichia;o__Erysipelotrichales;f__Erysipelotrichaceae;g__Holdemanella	0.000426959	0.000141495	0.000438807	0.000279703	0.309839	0.757383
k__Bacteria;p__Proteobacteria;c__Gammaproteobacteria;o__Enterobacteriales;f__Enterobacteriaceae;g__Escherichia-Shigella	0.11692	0.0165488	0.0542623	0.0123746	0.318006	0.763334
k__Bacteria;p__Firmicutes;c__Clostridia;o__Clostridiales;f__Lachnospiraceae;g__Tyzzerella	5.37364e-05	2.63412e-05	0.000410997	0.000138439	0.319213	0.763334
k__Bacteria;p__Firmicutes;c__Bacilli;o__Lactobacillales;f__Enterococcaceae;g__Enterococcus	0.00528781	0.00406951	0.00411485	0.00363721	0.326961	0.773456
k__Bacteria;p__Firmicutes;c__Clostridia;o__Clostridiales;f__Ruminococcaceae;g__Intestinimonas	0.000403826	7.87213e-05	0.000349911	7.41239e-05	0.342704	0.797358
k__Bacteria;p__Epsilonbacteraeota;c__Campylobacteria;o__Campylobacterales;f__Campylobacteraceae;g__Campylobacter	0.00012351	4.76486e-05	5.40248e-05	1.51146e-05	0.346011	0.797358
k__Bacteria;p__Firmicutes;c__Clostridia;o__Clostridiales;f__Christensenellaceae;g__uncultured	0.000170212	4.20828e-05	0.000157986	6.0474e-05	0.351559	0.797358
k__Bacteria;p__Proteobacteria;c__Alphaproteobacteria;o__Rhodospirillales;f__uncultured;g__Azospirillum_sp._47_25	0.000109317	8.73971e-05	0.000367705	0.000282267	0.351562	0.797358
k__Bacteria;p__Proteobacteria;c__Gammaproteobacteria;o__Betaproteobacteriales;f__Nitrosomonadaceae;g__Ellin6067	0.000263235	7.19944e-05	0.000206203	4.3334e-05	0.355576	0.798232
k__Bacteria;p__Bacteroidetes;c__Bacteroidia;o__Bacteroidales;f__Prevotellaceae;g__Prevotellaceae_NK3B31_group	0.003332	0.00228097	0.000104	4.26956e-05	0.360461	0.801024
k__Bacteria;p__Bacteroidetes;c__Bacteroidia;o__Bacteroidales;f__Prevotellaceae;g__Alloprevotella	0.00342687	0.00122273	0.000283414	7.28245e-05	0.370913	0.804946
k__Bacteria;p__Firmicutes;c__Clostridia;o__Clostridiales;f__Ruminococcaceae;g__Ruminiclostridium_5	0.000745759	8.18995e-05	0.000727461	0.000109413	0.37537	0.804946
k__Bacteria;p__Proteobacteria;c__Alphaproteobacteria;o__Rhizobiales;f__Xanthobacteraceae;g__Pseudolabrys	0.000165484	3.14398e-05	0.000113033	1.83451e-05	0.382115	0.804946
k__Bacteria;p__Proteobacteria;c__Gammaproteobacteria;o__Betaproteobacteriales;f__Neisseriaceae;g__Neisseria	0.000215296	0.000169974	3.66967e-05	7.83402e-06	0.385827	0.804946
k__Bacteria;p__Firmicutes;c__Clostridia;o__Clostridiales;f__Lachnospiraceae;g__Hungatella	0.000495103	0.00013136	0.000584875	0.000254295	0.388324	0.804946
k__Bacteria;p__Proteobacteria;c__Gammaproteobacteria;o__Enterobacteriales;f__Enterobacteriaceae;g__Pantoea	0.000644545	0.000124578	0.000282313	8.42071e-05	0.393516	0.804946
k__Bacteria;p__Firmicutes;c__Clostridia;o__Clostridiales;f__Ruminococcaceae;Other	0.000416203	7.28182e-05	0.000371697	7.10935e-05	0.396983	0.804946
k__Bacteria;p__Firmicutes;c__Clostridia;o__Clostridiales;f__Lachnospiraceae;g__Sellimonas	0.00037258	0.000156605	0.000648433	0.00051829	0.400979	0.804946
k__Bacteria;p__Bacteroidetes;c__Bacteroidia;o__Chitinophagales;f__Chitinophagaceae;g__Terrimonas	0.000120424	3.71282e-05	7.63397e-05	1.91953e-05	0.40275	0.804946
k__Bacteria;p__Firmicutes;c__Clostridia;o__Clostridiales;f__Ruminococcaceae;g__Ruminococcaceae_UCG-013	0.00312929	0.000572316	0.00257498	0.000508968	0.405136	0.804946
k__Bacteria;p__Bacteroidetes;c__Bacteroidia;o__Bacteroidales;f__Prevotellaceae;g__Paraprevotella	0.00184471	0.000510677	0.000921788	0.000433108	0.405402	0.804946
k__Bacteria;p__Firmicutes;c__Clostridia;o__Clostridiales;f__Lachnospiraceae;g__[Eubacterium]_eligens_group	0.00432506	0.00111313	0.00346733	0.000945768	0.407483	0.804946
k__Bacteria;p__Acidobacteria;c__Acidobacteriia;o__Acidobacteriales;f__uncultured;g__uncultured_Acidobacteria_bacterium	0.000132523	3.8477e-05	8.08075e-05	1.8247e-05	0.409791	0.804946
k__Bacteria;p__Firmicutes;c__Clostridia;o__Clostridiales;f__Peptostreptococcaceae;g__Intestinibacter	0.000582202	0.000148117	0.000798857	0.000274291	0.415933	0.807286
k__Bacteria;p__Proteobacteria;c__Gammaproteobacteria;o__Xanthomonadales;f__Xanthomonadaceae;g__Lysobacter	0.00016731	3.0171e-05	0.00011303	1.43933e-05	0.421725	0.807286
k__Bacteria;p__Firmicutes;c__Clostridia;o__Clostridiales;f__Clostridiaceae_1;g__Clostridium_sensu_stricto_1	0.00158116	0.000460952	0.00257449	0.000953587	0.426543	0.807286
k__Bacteria;p__Bacteroidetes;c__Bacteroidia;o__Bacteroidales;f__uncultured;Ambiguous_taxa	0.000305221	0.00011779	0.000519031	0.000510312	0.428097	0.807286
k__Bacteria;p__Firmicutes;c__Clostridia;o__Clostridiales;f__Ruminococcaceae;g__Caproiciproducens	9.73263e-05	2.26396e-05	0.00020787	6.15244e-05	0.429329	0.807286
k__Bacteria;p__Proteobacteria;c__Gammaproteobacteria;o__Betaproteobacteriales;f__Burkholderiaceae;g__Sutterella	0.00262165	0.000880127	0.00195482	0.000770961	0.435035	0.811081
k__Bacteria;p__Bacteroidetes;c__Bacteroidia;o__Bacteroidales;f__Prevotellaceae;g__Prevotellaceae_UCG-001	0.000752077	0.000381851	0.00145245	0.00117175	0.452278	0.833979
k__Bacteria;p__Tenericutes;c__Mollicutes;o__Mollicutes_RF39;Ambiguous_taxa;Ambiguous_taxa	5.58434e-05	2.06989e-05	0.000614773	0.000527996	0.457027	0.833979
k__Bacteria;p__Bacteroidetes;c__Bacteroidia;o__Bacteroidales;f__Muribaculaceae;g__metagenome	0.00182945	0.000616367	0.00041504	0.00026096	0.461857	0.833979
k__Bacteria;p__Bacteroidetes;c__Bacteroidia;o__Bacteroidales;f__Rikenellaceae;g__Alistipes	0.0117151	0.0014314	0.0117315	0.0029566	0.466196	0.833979
k__Bacteria;p__Firmicutes;c__Clostridia;o__Clostridiales;f__Ruminococcaceae;g__Ruminococcus_2	0.00810471	0.00117324	0.0119122	0.00400219	0.471292	0.833979
k__Bacteria;p__Proteobacteria;c__Gammaproteobacteria;o__Betaproteobacteriales;f__Nitrosomonadaceae;g__MND1	0.000437224	0.00011798	0.000319291	5.22631e-05	0.471292	0.833979
k__Bacteria;p__Nitrospirae;c__Nitrospira;o__Nitrospirales;f__Nitrospiraceae;g__Nitrospira	0.000447086	0.000130207	0.000243981	3.97335e-05	0.473852	0.833979
k__Bacteria;p__Actinobacteria;c__Acidimicrobiia;o__Microtrichales;f__Ilumatobacteraceae;g__CL500-29_marine_group	0.000510828	0.000100463	0.000385172	6.9204e-05	0.481532	0.835769
k__Bacteria;p__Bacteroidetes;c__Bacteroidia;o__Bacteroidales;f__Prevotellaceae;g__uncultured	0.000448587	0.000306228	7.48833e-06	2.24145e-06	0.485905	0.835769
k__Bacteria;p__Proteobacteria;c__Gammaproteobacteria;o__Betaproteobacteriales;f__Burkholderiaceae;g__Massilia	0.000555719	0.000121262	0.000394973	6.04433e-05	0.486763	0.835769
k__Bacteria;p__Proteobacteria;c__Alphaproteobacteria;o__Rhodospirillales;f__uncultured;Ambiguous_taxa	0.000410228	0.000254439	0.000188296	0.000118066	0.490064	0.835769
k__Bacteria;p__Proteobacteria;c__Gammaproteobacteria;o__Betaproteobacteriales;f__Burkholderiaceae;g__Hydrogenophaga	0.000162129	5.50439e-05	0.000129139	3.85247e-05	0.499134	0.841497
k__Bacteria;p__Firmicutes;c__Clostridia;o__Clostridiales;f__Lachnospiraceae;g__Eisenbergiella	0.000239474	0.000104023	0.00158028	0.00147037	0.501073	0.841497
k__Bacteria;p__Firmicutes;c__Negativicutes;o__Selenomonadales;f__Veillonellaceae;g__Megamonas	0.000169645	5.4819e-05	7.19527e-05	4.16321e-05	0.539446	0.893741
k__Bacteria;p__Actinobacteria;c__Coriobacteriia;o__Coriobacteriales;f__Coriobacteriaceae;g__Collinsella	0.014063	0.00333414	0.00752466	0.00185333	0.543006	0.893741
k__Bacteria;p__Firmicutes;c__Clostridia;o__Clostridiales;f__Lachnospiraceae;g__CAG-56	0.00135787	0.000266687	0.00135105	0.000301255	0.547116	0.893741
k__Bacteria;p__Proteobacteria;c__Gammaproteobacteria;o__Aeromonadales;f__Aeromonadaceae;g__Aeromonas	0.000153288	5.07316e-05	6.7464e-05	1.23667e-05	0.553101	0.893741
k__Bacteria;p__Firmicutes;c__Erysipelotrichia;o__Erysipelotrichales;f__Erysipelotrichaceae;g__Erysipelatoclostridium	0.000333227	6.77784e-05	0.000489245	0.000223568	0.559466	0.893741
k__Bacteria;p__Actinobacteria;c__Thermoleophilia;o__Gaiellales;f__Gaiellaceae;g__Gaiella	0.000202096	6.79554e-05	0.000101405	2.26654e-05	0.559632	0.893741
k__Bacteria;p__Bacteroidetes;c__Bacteroidia;o__Bacteroidales;f__Prevotellaceae;g__Prevotella_2	0.00083003	0.000602428	0.000105994	3.11827e-05	0.570663	0.893741
k__Bacteria;p__Firmicutes;c__Clostridia;o__Clostridiales;f__Ruminococcaceae;g__Anaerotruncus	0.000186247	4.47884e-05	0.000323342	0.00015208	0.577462	0.893741
k__Bacteria;p__Proteobacteria;c__Gammaproteobacteria;o__Betaproteobacteriales;f__Burkholderiaceae;g__Ottowia	0.000142632	4.90788e-05	9.04938e-05	1.73823e-05	0.578331	0.893741
k__Bacteria;p__Firmicutes;c__Clostridia;o__Clostridiales;f__Peptostreptococcaceae;g__Romboutsia	0.00346946	0.000609883	0.00216481	0.000660373	0.579376	0.893741
k__Bacteria;p__Firmicutes;c__Clostridia;o__Clostridiales;f__Ruminococcaceae;g__CAG-352	0.000459369	0.00021638	0.000863841	0.000672801	0.579656	0.893741
k__Bacteria;p__Actinobacteria;c__Coriobacteriia;o__Coriobacteriales;f__Atopobiaceae;g__Atopobium	0.000104185	1.21849e-05	0.000150481	5.87358e-05	0.587294	0.893741
k__Bacteria;p__Bacteroidetes;c__Bacteroidia;o__Bacteroidales;f__Tannerellaceae;g__Parabacteroides	0.0147577	0.00261355	0.0102017	0.00160413	0.587928	0.893741
k__Bacteria;p__Proteobacteria;c__Alphaproteobacteria;o__Caulobacterales;f__Hyphomonadaceae;g__SWB02	0.000182928	9.23803e-05	6.93217e-05	1.78954e-05	0.589057	0.893741
k__Bacteria;p__Firmicutes;c__Clostridia;o__Clostridiales;f__Ruminococcaceae;g__Subdoligranulum	0.013984	0.00223219	0.0172305	0.00409752	0.596539	0.898894
k__Bacteria;p__Firmicutes;c__Clostridia;o__Clostridiales;f__Lachnospiraceae;g__[Ruminococcus]_gnavus_group	0.00224109	0.000449349	0.00413759	0.00164385	0.605206	0.903935
k__Bacteria;p__Proteobacteria;c__Deltaproteobacteria;o__Desulfuromonadales;f__Geobacteraceae;g__Geobacter	0.000277767	5.01304e-05	0.000145097	2.15501e-05	0.608102	0.903935
k__Bacteria;p__Firmicutes;c__Clostridia;o__Clostridiales;f__Ruminococcaceae;g__[Eubacterium]_coprostanoligenes_group	0.0114977	0.00192906	0.0155159	0.00398342	0.61393	0.906473
k__Bacteria;p__Firmicutes;c__Bacilli;o__Lactobacillales;f__Lactobacillaceae;g__Pediococcus	0.000115331	9.3169e-05	0.0002316	0.00022211	0.618192	0.906681
k__Bacteria;p__Firmicutes;c__Clostridia;o__Clostridiales;f__Lachnospiraceae;g__Agathobacter	0.00363684	0.000576262	0.00326736	0.000656802	0.625646	0.911537
k__Bacteria;p__Bacteroidetes;c__Bacteroidia;o__Bacteroidales;f__Porphyromonadaceae;g__Porphyromonas	0.000126654	7.3331e-05	4.76428e-05	1.57146e-05	0.632398	0.911666
k__Bacteria;p__Epsilonbacteraeota;c__Campylobacteria;o__Campylobacterales;f__Arcobacteraceae;g__Arcobacter	0.000151374	6.74302e-05	5.91322e-05	2.37139e-05	0.635155	0.911666
k__Bacteria;p__Proteobacteria;c__Gammaproteobacteria;o__Betaproteobacteriales;f__Rhodocyclaceae;g__Sulfuritalea	0.000141109	4.78997e-05	8.27149e-05	2.62129e-05	0.639994	0.911666
k__Bacteria;p__Firmicutes;c__Clostridia;o__Clostridiales;f__Clostridiales_vadinBB60_group;g__uncultured_bacterium	0.00025331	8.39689e-05	0.000403841	0.000291063	0.643353	0.911666
k__Bacteria;p__Firmicutes;c__Clostridia;o__Clostridiales;f__Ruminococcaceae;g__Fournierella	0.000141778	4.05292e-05	0.000120052	5.90918e-05	0.649757	0.911666
k__Bacteria;p__Proteobacteria;c__Gammaproteobacteria;o__Betaproteobacteriales;f__Burkholderiaceae;Other	0.000304264	0.000100229	0.000159387	1.95323e-05	0.65835	0.911666
k__Bacteria;p__Proteobacteria;c__Gammaproteobacteria;o__Betaproteobacteriales;f__Burkholderiaceae;g__Noviherbaspirillum	0.000106583	2.26507e-05	9.11234e-05	2.27681e-05	0.659672	0.911666
k__Bacteria;p__Tenericutes;c__Mollicutes;o__Mycoplasmatales;f__Mycoplasmataceae;g__uncultured	0.000236202	9.42786e-05	8.30966e-05	2.59277e-05	0.666527	0.911666
k__Bacteria;p__Verrucomicrobia;c__Verrucomicrobiae;o__Verrucomicrobiales;f__Akkermansiaceae;g__Akkermansia	0.000109165	3.30144e-05	0.000102527	4.74171e-05	0.666921	0.911666
k__Bacteria;p__Proteobacteria;c__Gammaproteobacteria;o__Betaproteobacteriales;f__Nitrosomonadaceae;g__mle1-7	0.000154555	5.78197e-05	7.92841e-05	2.15853e-05	0.667174	0.911666
k__Bacteria;p__Firmicutes;c__Clostridia;o__Clostridiales;f__Ruminococcaceae;g__UBA1819	0.00324293	0.00206683	0.000798734	0.000422654	0.676469	0.913527
k__Bacteria;p__Proteobacteria;c__Gammaproteobacteria;o__Enterobacteriales;f__Enterobacteriaceae;g__Klebsiella	0.0143129	0.00434249	0.00688976	0.002578	0.679513	0.913527
k__Bacteria;p__Fusobacteria;c__Fusobacteriia;o__Fusobacteriales;f__Fusobacteriaceae;g__Fusobacterium	0.0050063	0.00358185	0.000217778	7.14059e-05	0.680993	0.913527
k__Bacteria;p__Epsilonbacteraeota;c__Campylobacteria;o__Campylobacterales;f__Helicobacteraceae;g__Helicobacter	0.000300632	7.76137e-05	0.000208977	3.74357e-05	0.694787	0.926382
k__Bacteria;p__Firmicutes;c__Negativicutes;o__Selenomonadales;f__Acidaminococcaceae;g__Phascolarctobacterium	9.07759e-05	1.32899e-05	0.000126187	2.95955e-05	0.701089	0.928763
k__Bacteria;p__Proteobacteria;c__Deltaproteobacteria;o__Desulfarculales;f__Desulfarculaceae;g__uncultured	0.000121735	3.46215e-05	9.03546e-05	2.58518e-05	0.705393	0.928763
k__Bacteria;p__Proteobacteria;c__Gammaproteobacteria;o__Betaproteobacteriales;f__Burkholderiaceae;g__Ramlibacter	0.000179846	4.03437e-05	0.000123027	1.53505e-05	0.710185	0.928763
k__Bacteria;p__Proteobacteria;c__Gammaproteobacteria;o__Betaproteobacteriales;f__Burkholderiaceae;g__Oxalobacter	0.000101937	2.19926e-05	9.64571e-05	2.96049e-05	0.713459	0.928763
k__Bacteria;p__Firmicutes;c__Clostridia;o__Clostridiales;f__Christensenellaceae;g__Christensenellaceae_R-7_group	0.00402394	0.0010008	0.00508818	0.00194621	0.725703	0.936205
k__Bacteria;p__Bacteroidetes;c__Bacteroidia;o__Bacteroidales;f__Rikenellaceae;g__Rikenellaceae_RC9_gut_group	0.00148939	0.000834459	0.000241899	0.000119945	0.731895	0.936205
k__Bacteria;p__Proteobacteria;c__Gammaproteobacteria;o__Enterobacteriales;f__Enterobacteriaceae;Other	0.0111849	0.00343107	0.00670562	0.00349324	0.731942	0.936205
k__Bacteria;p__Firmicutes;c__Clostridia;o__Clostridiales;Other;Other	0.012174	0.00207847	0.0107851	0.00260908	0.747617	0.944427
k__Bacteria;p__Actinobacteria;c__Coriobacteriia;o__Coriobacteriales;f__Coriobacteriales_Incertae_Sedis;g__uncultured	0.000427247	0.000224045	0.000335511	0.00010645	0.749853	0.944427
k__Bacteria;p__Firmicutes;c__Clostridia;o__Clostridiales;f__Peptostreptococcaceae;g__Terrisporobacter	0.000330481	0.000107783	0.000109596	3.46051e-05	0.751249	0.944427
k__Bacteria;p__Firmicutes;c__Clostridia;o__Clostridiales;f__Family_XIII;g__Family_XIII_UCG-001	0.000106736	2.73153e-05	0.00012402	3.75112e-05	0.773849	0.949674
k__Bacteria;p__Proteobacteria;c__Gammaproteobacteria;o__Enterobacteriales;f__Enterobacteriaceae;g__Cronobacter	0.000150764	4.75124e-05	0.000268571	0.000195203	0.774882	0.949674
k__Bacteria;p__Proteobacteria;c__Deltaproteobacteria;o__Desulfovibrionales;f__Desulfovibrionaceae;g__Desulfovibrio	0.00121548	0.000311933	0.00128582	0.000635183	0.775492	0.949674
k__Bacteria;p__Proteobacteria;c__Gammaproteobacteria;o__Betaproteobacteriales;f__Burkholderiaceae;g__Comamonas	0.000882528	0.000850261	8.22269e-05	5.51546e-05	0.778557	0.949674
k__Bacteria;p__Proteobacteria;c__Gammaproteobacteria;o__Enterobacteriales;f__Enterobacteriaceae;g__Citrobacter	0.00250254	0.000851171	0.00758165	0.0066878	0.779129	0.949674
k__Bacteria;p__Firmicutes;c__Erysipelotrichia;o__Erysipelotrichales;f__Erysipelotrichaceae;g__[Clostridium]_innocuum_group	0.000341949	0.000117847	0.000278406	0.000123366	0.783902	0.949674
k__Bacteria;p__Proteobacteria;c__Gammaproteobacteria;o__Betaproteobacteriales;f__Burkholderiaceae;g__Pelomonas	0.000186205	6.06832e-05	0.000112473	2.48412e-05	0.785639	0.949674
k__Bacteria;p__Firmicutes;c__Bacilli;o__Lactobacillales;f__Streptococcaceae;g__Lactococcus	0.000337317	0.000147155	0.000747406	0.000582648	0.798292	0.954639
k__Bacteria;p__Firmicutes;c__Clostridia;o__Clostridiales;f__Ruminococcaceae;g__Ruminiclostridium	0.000121993	2.79436e-05	9.40258e-05	2.30433e-05	0.798425	0.954639
k__Bacteria;p__Firmicutes;c__Clostridia;o__Clostridiales;f__Ruminococcaceae;g__Ruminococcaceae_UCG-014	0.00856755	0.00262764	0.0101627	0.00370894	0.811306	0.964796
k__Bacteria;p__Firmicutes;c__Clostridia;o__Clostridiales;Ambiguous_taxa;Ambiguous_taxa	0.000615365	9.86427e-05	0.000682372	0.000157742	0.817727	0.967204
k__Bacteria;p__Actinobacteria;c__Actinobacteria;o__Frankiales;f__Sporichthyaceae;g__hgcI_clade	0.000743681	0.000152454	0.000582801	9.28519e-05	0.833562	0.972274
k__Bacteria;p__Proteobacteria;c__Gammaproteobacteria;o__Enterobacteriales;f__Enterobacteriaceae;g__Hafnia-Obesumbacterium	0.00944372	0.00561095	8.27749e-05	2.71707e-05	0.83512	0.972274
k__Bacteria;p__Bacteroidetes;c__Bacteroidia;o__Bacteroidales;f__Prevotellaceae;g__Prevotella	0.000167987	6.16615e-05	0.000364288	0.000315385	0.844026	0.972274
k__Bacteria;p__Proteobacteria;c__Gammaproteobacteria;o__Enterobacteriales;f__Enterobacteriaceae;Ambiguous_taxa	0.00309584	0.00192558	0.00318494	0.00227837	0.846736	0.972274
k__Bacteria;p__Actinobacteria;c__Actinobacteria;o__Micrococcales;f__Micrococcaceae;g__Pseudarthrobacter	0.000285827	8.3195e-05	0.000180972	3.29978e-05	0.846904	0.972274
k__Bacteria;p__Bacteroidetes;c__Bacteroidia;o__Chitinophagales;f__Chitinophagaceae;g__uncultured	0.000257497	8.2003e-05	0.000165112	4.05807e-05	0.84853	0.972274
k__Bacteria;p__Actinobacteria;c__Actinobacteria;o__Bifidobacteriales;f__Bifidobacteriaceae;g__Gardnerella	0.000175763	3.01869e-05	0.000180325	4.22836e-05	0.859458	0.979693
k__Bacteria;p__Bacteroidetes;c__Bacteroidia;o__Flavobacteriales;f__Flavobacteriaceae;g__Flavobacterium	0.000183739	4.80163e-05	0.000141927	3.70513e-05	0.866453	0.980192
k__Bacteria;p__Proteobacteria;c__Gammaproteobacteria;o__Pasteurellales;f__Pasteurellaceae;g__Haemophilus	0.00165696	0.000554506	0.000661498	0.000227774	0.876265	0.980192
k__Bacteria;p__Proteobacteria;c__Gammaproteobacteria;o__Betaproteobacteriales;f__TRA3-20;Ambiguous_taxa	0.000259317	8.73692e-05	0.000156301	2.56036e-05	0.882818	0.980192
k__Bacteria;p__Bacteroidetes;c__Bacteroidia;o__Bacteroidales;f__Barnesiellaceae;g__Barnesiella	0.00307679	0.000788228	0.00323189	0.00125014	0.884449	0.980192
k__Bacteria;p__Proteobacteria;c__Deltaproteobacteria;o__Desulfovibrionales;f__Desulfovibrionaceae;g__uncultured	0.000351723	5.65854e-05	0.000240381	3.29085e-05	0.886097	0.980192
k__Bacteria;p__Bacteroidetes;c__Bacteroidia;o__Cytophagales;f__Microscillaceae;g__uncultured	0.000153327	4.27561e-05	0.000119929	2.95996e-05	0.88771	0.980192
k__Bacteria;p__Bacteroidetes;c__Bacteroidia;o__Bacteroidales;f__Prevotellaceae;g__Prevotella_7	0.000347259	0.000190183	4.19923e-05	1.03864e-05	0.903418	0.980192
k__Bacteria;p__Firmicutes;c__Erysipelotrichia;o__Erysipelotrichales;f__Erysipelotrichaceae;g__Catenibacterium	7.93873e-05	7.04214e-05	0.000211549	0.000155096	0.907012	0.980192
k__Bacteria;p__Bacteroidetes;c__Bacteroidia;o__Bacteroidales;f__Marinifilaceae;g__Butyricimonas	0.0010439	0.000230526	0.00105633	0.000326059	0.912257	0.980192
k__Bacteria;p__Proteobacteria;c__Gammaproteobacteria;o__Xanthomonadales;f__Xanthomonadaceae;g__Stenotrophomonas	0.00185386	0.00160224	0.000194592	4.036e-05	0.912385	0.980192
k__Bacteria;p__Bacteroidetes;c__Bacteroidia;o__Bacteroidales;f__Muribaculaceae;Ambiguous_taxa	0.000643821	0.000297904	0.000599683	0.000461634	0.912386	0.980192
k__Bacteria;p__Firmicutes;c__Clostridia;o__Clostridiales;f__Family_XI;g__Ezakiella	0.000102611	7.08478e-05	0.000138257	7.73157e-05	0.913992	0.980192
k__Bacteria;p__Firmicutes;c__Bacilli;o__Lactobacillales;f__Lactobacillaceae;g__Lactobacillus	0.0138731	0.004832	0.030769	0.0173565	0.918975	0.980192
k__Bacteria;p__Proteobacteria;c__Deltaproteobacteria;o__Myxococcales;f__Haliangiaceae;g__Haliangium	0.000198113	4.01202e-05	0.000166212	3.75959e-05	0.922271	0.980192
k__Bacteria;p__Actinobacteria;c__Coriobacteriia;o__Coriobacteriales;f__Eggerthellaceae;g__Eggerthella	0.000647329	0.000151629	0.000751696	0.000290401	0.932148	0.984407
k__Bacteria;p__Firmicutes;c__Clostridia;o__Clostridiales;f__Ruminococcaceae;g__Ruminococcaceae_UCG-010	0.000768891	0.000238472	0.000811998	0.000253946	0.943707	0.984407
k__Bacteria;p__Firmicutes;c__Clostridia;o__Clostridiales;f__Lachnospiraceae;g__Coprococcus_2	0.00102243	0.000310911	0.00105895	0.000368027	0.945336	0.984407
k__Bacteria;p__Bacteroidetes;c__Bacteroidia;o__Bacteroidales;f__Barnesiellaceae;g__Coprobacter	0.00373553	0.00188874	0.000328226	0.000149856	0.948022	0.984407
k__Bacteria;p__Proteobacteria;c__Gammaproteobacteria;o__Betaproteobacteriales;f__Rhodocyclaceae;g__Azoarcus	0.000128421	3.94311e-05	7.79333e-05	1.99434e-05	0.94861	0.984407
k__Bacteria;p__Proteobacteria;c__Gammaproteobacteria;o__Pseudomonadales;f__Moraxellaceae;g__Acinetobacter	0.00141456	0.000695395	0.000122376	3.14542e-05	0.955269	0.986663
k__Bacteria;p__Bacteroidetes;c__Bacteroidia;o__Bacteroidales;f__Marinifilaceae;g__Odoribacter	0.00136196	0.000152803	0.00146311	0.000390545	0.985093	1
k__Bacteria;p__Firmicutes;c__Clostridia;o__Clostridiales;f__Family_XIII;g__Family_XIII_AD3011_group	0.000490379	9.01678e-05	0.000419481	0.000120436	0.991704	1
k__Bacteria;p__Firmicutes;c__Clostridia;o__Clostridiales;f__Lachnospiraceae;g__[Eubacterium]_ruminantium_group	0.0021342	0.00065394	0.0010862	0.000707386	0.993373	1
k__Bacteria;p__Firmicutes;c__Clostridia;o__Clostridiales;f__Lachnospiraceae;g__Lachnospiraceae_UCG-001	0.000905727	0.000170668	0.000835141	0.000207928	0.995031	1
k__Bacteria;p__Firmicutes;c__Clostridia;o__Clostridiales;f__Lachnospiraceae;g__Anaerosporobacter	0.000171462	4.42926e-05	9.60853e-05	2.46744e-05	0.998339	1
k__Bacteria;p__Proteobacteria;c__Deltaproteobacteria;Ambiguous_taxa;Ambiguous_taxa;Ambiguous_taxa	0.000169017	5.54906e-05	0.000109018	1.86629e-05	0.998344	1
k__Bacteria;p__Firmicutes;c__Clostridia;o__Clostridiales;f__Ruminococcaceae;g__GCA-900066225	0.000181734	5.55586e-05	0.000151767	4.13962e-05	1	1

## Sheet: Table S5
Supplementary table 5 Comparisons of taxonomic abundances between non-hypertension group and hypertension group. Different taxonomic levels including phylum, class, order, family, and genus are tested. Taxa are firstly filtered with at least 0.01% fraction among all the taxa. The number within the brackets after each taxonomic level refers to proportion of the filtered taxa whose distributions si…
Phylum level (5/13)	Individuals with hypertension		Individals without hypertension		Wilcox test
	mean	standard_error	mean	standard_error	p-value	q-value
k__Bacteria|p__Gemmatimonadetes	0.0016667	0.000419448	0.000803848	0.000111572	0.000484883	0.00404481
k__Bacteria|p__Acidobacteria	0.00330995	0.000817908	0.0016045	0.000210497	0.000921302	0.00404481
k__Bacteria|p__Proteobacteria	0.21172	0.0205565	0.130742	0.0187646	0.000933418	0.00404481
k__Bacteria|p__Firmicutes	0.334432	0.0220565	0.438435	0.0247279	0.002177	0.00707526
k__Bacteria|p__Tenericutes	0.000621767	0.000154325	0.000779947	0.000354823	0.0222297	0.0577972
k__Bacteria|p__Actinobacteria	0.0810529	0.012665	0.0487678	0.00878836	0.104992	0.217807
k__Bacteria|p__Nitrospirae	0.000567619	0.000178032	0.000301475	6.74728e-05	0.117281	0.217807
k__Bacteria|p__Patescibacteria	0.000163783	7.01458e-05	8.42206e-05	4.17959e-05	0.200987	0.310002
k__Bacteria|p__Epsilonbacteraeota	0.000556604	0.000148101	0.000495334	0.000131428	0.214617	0.310002
k__Bacteria|p__Spirochaetes	0.000184595	0.000103516	4.05975e-05	1.06276e-05	0.320306	0.416398
k__Bacteria|p__Verrucomicrobia	0.000171092	4.15904e-05	0.000168875	4.74536e-05	0.552143	0.652532
k__Bacteria|p__Fusobacteria	0.0055504	0.00482586	0.00195813	0.00150441	0.710629	0.769848
k__Bacteria|p__Bacteroidetes	0.359387	0.0221474	0.375525	0.0266934	0.91413	0.91413
Class level (8/25)	Individuals with hypertension		Individals without hypertension		Wilcox test
	mean	standard_error	mean	standard_error	p-value	q-value
k__Bacteria|p__Gemmatimonadetes|c__Gemmatimonadetes	0.00135989	0.000352776	0.000615898	6.87376e-05	0.000293964	0.00589737
k__Bacteria|p__Proteobacteria|c__Deltaproteobacteria	0.00660127	0.000848257	0.00395882	0.00066573	0.000471789	0.00589737
k__Bacteria|p__Proteobacteria|c__Gammaproteobacteria	0.196647	0.0203595	0.120371	0.0188872	0.000983372	0.0066435
k__Bacteria|p__Firmicutes|c__Clostridia	0.285285	0.0215599	0.3916	0.023989	0.00106296	0.0066435
k__Bacteria|p__Acidobacteria|c__Acidobacteriia	0.00248308	0.000592013	0.00123131	0.000188081	0.00220376	0.0110188
k__Bacteria|p__Actinobacteria|c__Thermoleophilia	0.00114934	0.000381607	0.000374139	5.88181e-05	0.00428196	0.0178415
k__Bacteria|p__Acidobacteria|c__Holophagae	0.000148869	3.27799e-05	7.99061e-05	7.43373e-06	0.00844764	0.0301701
k__Bacteria|p__Tenericutes|c__Mollicutes	0.000621767	0.000154325	0.000779947	0.000354823	0.0222297	0.0694677
k__Bacteria|p__Actinobacteria|c__Actinobacteria	0.0603584	0.0106999	0.036439	0.00863166	0.0377065	0.10474
k__Bacteria|p__Firmicutes|c__Negativicutes	0.00752151	0.0014413	0.0111883	0.00213907	0.0765629	0.191407
k__Bacteria|p__Acidobacteria|c__Subgroup_5	0.000233228	6.70557e-05	8.84153e-05	8.54582e-06	0.103037	0.234175
k__Bacteria|p__Actinobacteria|c__Acidimicrobiia	0.00126822	0.000314687	0.000839713	8.05618e-05	0.148271	0.308898
k__Bacteria|p__Proteobacteria|c__Alphaproteobacteria	0.00844977	0.00200704	0.00640902	0.000670139	0.181547	0.332808
k__Bacteria|p__Nitrospirae|c__Nitrospira	0.000523801	0.000177089	0.000247944	4.87199e-05	0.186373	0.332808
k__Bacteria|p__Epsilonbacteraeota|c__Campylobacteria	0.000556604	0.000148101	0.000495334	0.000131428	0.214617	0.357695
k__Bacteria|p__Firmicutes|c__Bacilli	0.036169	0.0113719	0.0304879	0.00885004	0.238466	0.372603
k__Bacteria|p__Spirochaetes|c__Spirochaetia	0.000177785	0.000103398	3.80307e-05	1.06611e-05	0.267638	0.393585
k__Bacteria|p__Bacteroidetes|c__Ignavibacteria	0.000187454	6.07591e-05	0.00011535	2.60416e-05	0.318331	0.425804
k__Bacteria|p__Acidobacteria|c__Subgroup_22	0.00019202	5.32507e-05	9.0704e-05	7.74852e-06	0.323611	0.425804
k__Bacteria|p__Actinobacteria|c__MB-A2-108	0.000240578	9.18571e-05	7.61403e-05	9.27456e-06	0.378293	0.472866
k__Bacteria|p__Verrucomicrobia|c__Verrucomicrobiae	0.000171092	4.15904e-05	0.000168875	4.74536e-05	0.552143	0.657313
k__Bacteria|p__Fusobacteria|c__Fusobacteriia	0.0055504	0.00482586	0.00195813	0.00150441	0.710629	0.807533
k__Bacteria|p__Firmicutes|c__Erysipelotrichia	0.00543793	0.000591137	0.0051566	0.000751062	0.782568	0.850617
k__Bacteria|p__Bacteroidetes|c__Bacteroidia	0.359173	0.0221545	0.375401	0.0266941	0.911231	0.949199
k__Bacteria|p__Actinobacteria|c__Coriobacteriia	0.01788	0.00461442	0.0110042	0.00193926	0.969384	0.969384
Order level (23/60)	Individuals with hypertension		Individals without hypertension		Wilcox test
	mean	standard_error	mean	standard_error	p-value	q-value
k__Bacteria|p__Gemmatimonadetes|c__Gemmatimonadetes|o__Gemmatimonadales	0.00135989	0.000352776	0.000615898	6.87376e-05	0.000293964	0.0135599
k__Bacteria|p__Proteobacteria|c__Alphaproteobacteria|o__Sphingomonadales	0.00179944	0.000336693	0.00112384	0.000254646	0.000594432	0.0135599
k__Bacteria|p__Tenericutes|c__Mollicutes|o__Mycoplasmatales	0.000228822	7.57958e-05	0.000184224	0.000127635	0.000925894	0.0135599
k__Bacteria|p__Firmicutes|c__Clostridia|o__Clostridiales	0.285279	0.0215603	0.391597	0.0239893	0.00106296	0.0135599
k__Bacteria|p__Actinobacteria|c__Actinobacteria|o__Propionibacteriales	0.000178586	5.28046e-05	6.81454e-05	1.09546e-05	0.00135447	0.0135599
k__Bacteria|p__Proteobacteria|c__Gammaproteobacteria|o__Xanthomonadales	0.00318515	0.002284	0.000590225	0.00010927	0.00135599	0.0135599
k__Bacteria|p__Proteobacteria|c__Alphaproteobacteria|o__Dongiales	0.000339709	8.97514e-05	0.000147609	1.56763e-05	0.00212438	0.018209
k__Bacteria|p__Acidobacteria|c__Acidobacteriia|o__Acidobacteriales	0.00117013	0.000190167	0.000665197	0.000106488	0.00248839	0.0182328
k__Bacteria|p__Actinobacteria|c__Actinobacteria|o__Corynebacteriales	0.000226699	4.05413e-05	0.000170774	6.30522e-05	0.00273493	0.0182328
k__Bacteria|p__Actinobacteria|c__Thermoleophilia|o__Solirubrobacterales	0.000257123	0.000101793	5.92922e-05	6.69144e-06	0.00427273	0.0247365
k__Bacteria|p__Actinobacteria|c__Thermoleophilia|o__Gaiellales	0.000863772	0.000265732	0.000302457	4.565e-05	0.00453502	0.0247365
k__Bacteria|p__Proteobacteria|c__Deltaproteobacteria|o__Desulfovibrionales	0.0042557	0.00057028	0.00280461	0.000634915	0.00809083	0.0385714
k__Bacteria|p__Proteobacteria|c__Deltaproteobacteria|o__Myxococcales	0.000886985	0.000265263	0.000408714	8.92929e-05	0.00835714	0.0385714
k__Bacteria|p__Proteobacteria|c__Gammaproteobacteria|o__Enterobacteriales	0.172139	0.0208512	0.101565	0.018864	0.0101261	0.0433974
k__Bacteria|p__Proteobacteria|c__Alphaproteobacteria|o__Caulobacterales	0.000498152	0.000174876	0.000219954	4.19711e-05	0.0128672	0.0450033
k__Bacteria|p__Proteobacteria|c__Gammaproteobacteria|o__Steroidobacterales	0.000189515	3.29478e-05	0.000121275	2.18236e-05	0.0134058	0.0450033
k__Bacteria|p__Proteobacteria|c__Alphaproteobacteria|o__Micropepsales	0.000167708	4.54047e-05	7.26191e-05	7.53695e-06	0.0138133	0.0450033
k__Bacteria|p__Proteobacteria|c__Gammaproteobacteria|o__Pseudomonadales	0.0026214	0.00102657	0.000390629	7.29828e-05	0.0138228	0.0450033
k__Bacteria|p__Acidobacteria|c__Acidobacteriia|o__Subgroup_2	0.000421142	0.000123816	0.000204762	4.62943e-05	0.0142511	0.0450033
k__Bacteria|p__Proteobacteria|c__Alphaproteobacteria|o__SAR11_clade	0.0024256	0.00083263	0.00218647	0.000194813	0.0284255	0.0819582
k__Bacteria|p__Actinobacteria|c__Actinobacteria|o__Actinomycetales	0.000660689	0.000203898	0.000370522	7.55667e-05	0.0295012	0.0819582
k__Bacteria|p__Acidobacteria|c__Acidobacteriia|o__Solibacterales	0.000870879	0.000290385	0.000348203	4.01414e-05	0.0300513	0.0819582
k__Bacteria|p__Actinobacteria|c__Acidimicrobiia|o__IMCC26256	0.000308619	7.83364e-05	0.000181487	4.57537e-05	0.0316098	0.0824603
k__Bacteria|p__Actinobacteria|c__Actinobacteria|o__Frankiales	0.000925548	0.000243266	0.000794739	6.13071e-05	0.0426771	0.106068
k__Bacteria|p__Actinobacteria|c__Acidimicrobiia|o__Microtrichales	0.00074439	0.000194961	0.000544492	5.14428e-05	0.0441951	0.106068
k__Bacteria|p__Bacteroidetes|c__Bacteroidia|o__Sphingobacteriales	0.00023157	6.27647e-05	0.000122797	4.15217e-05	0.0479838	0.110575
k__Bacteria|p__Bacteroidetes|c__Bacteroidia|o__Chitinophagales	0.0010267	0.000284965	0.00050547	7.56338e-05	0.0511647	0.110575
k__Bacteria|p__Firmicutes|c__Bacilli|o__Bacillales	0.000333394	5.8179e-05	0.000260323	4.74823e-05	0.0516019	0.110575
k__Bacteria|p__Proteobacteria|c__Deltaproteobacteria|o__Bdellovibrionales	0.000131959	4.28898e-05	7.14848e-05	2.10418e-05	0.0540048	0.111734
k__Bacteria|p__Proteobacteria|c__Gammaproteobacteria|o__Gammaproteobacteria_Incertae_Sedis	0.000262093	6.58737e-05	0.000141456	1.46254e-05	0.0580571	0.116114
k__Bacteria|p__Proteobacteria|c__Alphaproteobacteria|o__Elsterales	0.000142536	3.13741e-05	7.70941e-05	7.76979e-06	0.06306	0.122052
k__Bacteria|p__Proteobacteria|c__Alphaproteobacteria|o__Reyranellales	0.00016983	5.17554e-05	9.20414e-05	2.24889e-05	0.0651674	0.122189
k__Bacteria|p__Proteobacteria|c__Gammaproteobacteria|o__Tenderiales	0.000156632	6.24038e-05	7.77381e-05	3.09601e-05	0.0689957	0.125447
k__Bacteria|p__Firmicutes|c__Negativicutes|o__Selenomonadales	0.00752151	0.0014413	0.0111883	0.00213907	0.0765629	0.131251
k__Bacteria|p__Proteobacteria|c__Alphaproteobacteria|o__Rhizobiales	0.00197822	0.000604381	0.000906588	0.000124008	0.0765629	0.131251
k__Bacteria|p__Actinobacteria|c__Actinobacteria|o__Bifidobacteriales	0.0570905	0.0107598	0.0341002	0.00848376	0.0821951	0.133289
k__Bacteria|p__Bacteroidetes|c__Bacteroidia|o__Flavobacteriales	0.000449663	0.000136003	0.000224572	5.68738e-05	0.0821951	0.133289
k__Bacteria|p__Bacteroidetes|c__Bacteroidia|o__Cytophagales	0.000425386	0.000126678	0.000209893	4.93563e-05	0.0944664	0.149157
k__Bacteria|p__Proteobacteria|c__Gammaproteobacteria|o__Pasteurellales	0.000586492	0.000175641	0.00243779	0.000870182	0.110999	0.170768
k__Bacteria|p__Actinobacteria|c__Actinobacteria|o__Micromonosporales	0.000207901	6.43397e-05	9.24617e-05	1.59053e-05	0.117255	0.175882
k__Bacteria|p__Proteobacteria|c__Deltaproteobacteria|o__Desulfarculales	0.000162587	4.83321e-05	6.82224e-05	1.27144e-05	0.125904	0.18425
k__Bacteria|p__Proteobacteria|c__Deltaproteobacteria|o__Desulfuromonadales	0.000360434	7.01328e-05	0.000188113	2.41247e-05	0.131601	0.188001
k__Bacteria|p__Nitrospirae|c__Nitrospira|o__Nitrospirales	0.000523801	0.000177089	0.000247944	4.87199e-05	0.186373	0.260055
k__Bacteria|p__Proteobacteria|c__Alphaproteobacteria|o__uncultured	0.000266164	8.12405e-05	0.000109231	9.55994e-06	0.21327	0.279935
k__Bacteria|p__Epsilonbacteraeota|c__Campylobacteria|o__Campylobacterales	0.000556604	0.000148101	0.000495334	0.000131428	0.214617	0.279935
k__Bacteria|p__Firmicutes|c__Bacilli|o__Lactobacillales	0.0358356	0.0113661	0.0302275	0.00884268	0.214617	0.279935
k__Bacteria|p__Proteobacteria|c__Gammaproteobacteria|o__Betaproteobacteriales	0.0165518	0.00234363	0.0145857	0.00170851	0.239925	0.304639
k__Bacteria|p__Spirochaetes|c__Spirochaetia|o__Spirochaetales	0.000177785	0.000103398	3.76289e-05	1.06658e-05	0.245481	0.304639
k__Bacteria|p__Proteobacteria|c__Deltaproteobacteria|o__MBNT15	0.000249293	5.78404e-05	0.000122018	1.06882e-05	0.248788	0.304639
k__Bacteria|p__Proteobacteria|c__Deltaproteobacteria|Ambiguous_taxa	0.000274075	0.000111341	0.000118133	1.59386e-05	0.289962	0.347954
k__Bacteria|p__Tenericutes|c__Mollicutes|o__Mollicutes_RF39	0.00023446	8.76486e-05	0.000549796	0.000327626	0.376659	0.443129
k__Bacteria|p__Actinobacteria|c__Actinobacteria|o__Micrococcales	0.000749921	0.000150184	0.000654619	0.000128074	0.488512	0.563668
k__Bacteria|p__Proteobacteria|c__Alphaproteobacteria|o__Rhodospirillales	0.000183762	5.97156e-05	0.00116294	0.000446071	0.506994	0.573955
k__Bacteria|p__Verrucomicrobia|c__Verrucomicrobiae|o__Verrucomicrobiales	8.31119e-05	2.96052e-05	0.00013518	4.7461e-05	0.535038	0.594487
k__Bacteria|p__Proteobacteria|c__Gammaproteobacteria|o__Aeromonadales	0.000218946	8.14212e-05	7.50657e-05	1.27903e-05	0.594208	0.648227
k__Bacteria|p__Fusobacteria|c__Fusobacteriia|o__Fusobacteriales	0.0055504	0.00482586	0.00195813	0.00150441	0.710629	0.761388
k__Bacteria|p__Firmicutes|c__Erysipelotrichia|o__Erysipelotrichales	0.00543793	0.000591137	0.0051566	0.000751062	0.782568	0.823756
k__Bacteria|p__Proteobacteria|c__Alphaproteobacteria|o__Rhodobacterales	0.00018003	6.36679e-05	0.000124422	3.05996e-05	0.859154	0.88878
k__Bacteria|p__Bacteroidetes|c__Bacteroidia|o__Bacteroidales	0.357035	0.0222417	0.374338	0.0267258	0.879428	0.894334
k__Bacteria|p__Actinobacteria|c__Coriobacteriia|o__Coriobacteriales	0.0178641	0.0046142	0.0109968	0.00193928	0.972299	0.972299
Family level (36/97)	Individuals with hypertension		Individals without hypertension		Wilcox test
	mean	standard_error	mean	standard_error	p-value	q-value
k__Bacteria|p__Proteobacteria|c__Deltaproteobacteria|o__Myxococcales|f__Haliangiaceae	0.000248512	5.47636e-05	0.000123691	2.24601e-05	0.000172783	0.00692857
k__Bacteria|p__Firmicutes|c__Clostridia|o__Clostridiales|Other	0.00821856	0.00219283	0.0158523	0.0025008	0.000188555	0.00692857
k__Bacteria|p__Gemmatimonadetes|c__Gemmatimonadetes|o__Gemmatimonadales|f__Gemmatimonadaceae	0.00135989	0.000352776	0.000615898	6.87376e-05	0.000293964	0.00692857
k__Bacteria|p__Actinobacteria|c__Actinobacteria|o__Propionibacteriales|f__Nocardioidaceae	0.000169811	4.99902e-05	5.76921e-05	7.42129e-06	0.000323973	0.00692857
k__Bacteria|p__Firmicutes|c__Clostridia|o__Clostridiales|Ambiguous_taxa	0.00043473	0.000107843	0.000855806	0.000125079	0.000357143	0.00692857
k__Bacteria|p__Proteobacteria|c__Alphaproteobacteria|o__Sphingomonadales|f__Sphingomonadaceae	0.00179944	0.000336693	0.00112384	0.000254646	0.000594432	0.00863366
k__Bacteria|p__Actinobacteria|c__Thermoleophilia|o__Gaiellales|f__uncultured	0.000579687	0.000159048	0.00021843	4.10938e-05	0.000679824	0.00863366
k__Bacteria|p__Firmicutes|c__Bacilli|o__Bacillales|f__Bacillaceae	0.00018133	3.1083e-05	9.11135e-05	1.37391e-05	0.000712054	0.00863366
k__Bacteria|p__Tenericutes|c__Mollicutes|o__Mycoplasmatales|f__Mycoplasmataceae	0.000228822	7.57958e-05	0.000184224	0.000127635	0.000925894	0.00997908
k__Bacteria|p__Proteobacteria|c__Alphaproteobacteria|o__Caulobacterales|f__Caulobacteraceae	0.000211939	3.7738e-05	0.000122055	2.40073e-05	0.00153853	0.0149237
k__Bacteria|p__Acidobacteria|c__Acidobacteriia|o__Acidobacteriales|f__uncultured	0.000643783	0.000129675	0.00034157	5.72835e-05	0.00187835	0.0165636
k__Bacteria|p__Proteobacteria|c__Alphaproteobacteria|o__Dongiales|f__Dongiaceae	0.000339709	8.97514e-05	0.000147609	1.56763e-05	0.00212438	0.0171721
k__Bacteria|p__Firmicutes|c__Clostridia|o__Clostridiales|f__Lachnospiraceae	0.13363	0.0136495	0.179259	0.014447	0.00290864	0.021703
k__Bacteria|p__Proteobacteria|c__Gammaproteobacteria|o__Xanthomonadales|f__Xanthomonadaceae	0.00280852	0.00225621	0.000373481	8.46398e-05	0.00372603	0.0258161
k__Bacteria|p__Proteobacteria|c__Gammaproteobacteria|o__Steroidobacterales|f__Steroidobacteraceae	0.000169219	2.69171e-05	0.000110035	2.1015e-05	0.00448332	0.0289921
k__Bacteria|p__Proteobacteria|c__Gammaproteobacteria|o__Betaproteobacteriales|f__TRA3-20	0.00040473	0.000138543	0.000155489	1.9833e-05	0.00519853	0.0315161
k__Bacteria|p__Proteobacteria|c__Gammaproteobacteria|o__Betaproteobacteriales|f__SC-I-84	0.000482701	0.000188391	0.000163745	2.40523e-05	0.00562493	0.0320952
k__Bacteria|p__Firmicutes|c__Clostridia|o__Clostridiales|f__Ruminococcaceae	0.131908	0.0119084	0.180978	0.013784	0.00725714	0.0391079
k__Bacteria|p__Proteobacteria|c__Deltaproteobacteria|o__Desulfovibrionales|f__Desulfovibrionaceae	0.00425534	0.00057027	0.00280323	0.000634849	0.00835714	0.0426654
k__Bacteria|p__Proteobacteria|c__Gammaproteobacteria|o__Enterobacteriales|f__Enterobacteriaceae	0.172139	0.0208512	0.101565	0.018864	0.0101261	0.0491114
k__Bacteria|p__Proteobacteria|c__Alphaproteobacteria|o__Rhizobiales|f__Rhizobiaceae	0.000224422	5.08281e-05	0.000112	1.38116e-05	0.0119705	0.0552924
k__Bacteria|p__Proteobacteria|c__Alphaproteobacteria|o__Micropepsales|f__Micropepsaceae	0.000167708	4.54047e-05	7.26191e-05	7.53695e-06	0.0138133	0.0582961
k__Bacteria|p__Acidobacteria|c__Acidobacteriia|o__Acidobacteriales|f__Acidobacteriaceae_(Subgroup_1)	0.00035315	4.4137e-05	0.000229199	4.62047e-05	0.0138228	0.0582961
k__Bacteria|p__Actinobacteria|c__Actinobacteria|o__Frankiales|f__Sporichthyaceae	0.00073874	0.000217357	0.000698338	6.27988e-05	0.0145634	0.0588604
k__Bacteria|p__Actinobacteria|c__Thermoleophilia|o__Solirubrobacterales|f__67-14	0.000191648	8.03624e-05	3.67683e-05	5.41482e-06	0.0153735	0.059406
k__Bacteria|p__Proteobacteria|c__Gammaproteobacteria|o__Xanthomonadales|f__Rhodanobacteraceae	0.000376637	7.35172e-05	0.000216744	3.26075e-05	0.0159232	0.059406
k__Bacteria|p__Acidobacteria|c__Acidobacteriia|o__Subgroup_2|Ambiguous_taxa	0.000335936	0.000100666	0.000137606	1.98172e-05	0.0165682	0.0595227
k__Bacteria|p__Bacteroidetes|c__Bacteroidia|o__Bacteroidales|f__Tannerellaceae	0.017441	0.00352998	0.00928009	0.00123269	0.0188481	0.0652952
k__Bacteria|p__Bacteroidetes|c__Bacteroidia|o__Flavobacteriales|f__Flavobacteriaceae	0.000288698	7.2548e-05	0.000132881	2.8052e-05	0.0205767	0.0680199
k__Bacteria|p__Proteobacteria|c__Alphaproteobacteria|o__SAR11_clade|f__Clade_III	0.00230529	0.000819297	0.00205826	0.000185799	0.0215897	0.0680199
k__Bacteria|p__Firmicutes|c__Bacilli|o__Lactobacillales|f__Enterococcaceae	0.0073247	0.00567162	0.00236235	0.00202132	0.0217766	0.0680199
k__Bacteria|p__Actinobacteria|c__Actinobacteria|o__Corynebacteriales|f__Corynebacteriaceae	0.000118133	1.99329e-05	0.000120648	5.6667e-05	0.0224396	0.0680199
k__Bacteria|p__Actinobacteria|c__Acidimicrobiia|o__Microtrichales|f__Ilumatobacteraceae	0.000537245	0.000149162	0.000482867	4.68663e-05	0.0244574	0.0718899
k__Bacteria|p__Actinobacteria|c__Actinobacteria|o__Actinomycetales|f__Actinomycetaceae	0.000660689	0.000203898	0.000370522	7.55667e-05	0.0295012	0.0832852
k__Bacteria|p__Acidobacteria|c__Acidobacteriia|o__Solibacterales|f__Solibacteraceae_(Subgroup_3)	0.000870879	0.000290385	0.000348203	4.01414e-05	0.0300513	0.0832852
k__Bacteria|p__Bacteroidetes|c__Bacteroidia|o__Chitinophagales|f__Chitinophagaceae	0.000842532	0.000240938	0.000404668	6.36382e-05	0.0363802	0.0980245
k__Bacteria|p__Epsilonbacteraeota|c__Campylobacteria|o__Campylobacterales|f__Campylobacteraceae	6.26526e-05	2.78013e-05	0.000153372	6.83915e-05	0.0437868	0.114792
k__Bacteria|p__Bacteroidetes|c__Bacteroidia|o__Bacteroidales|f__Bacteroidaceae	0.263587	0.0201846	0.213551	0.0210317	0.047778	0.120893
k__Bacteria|p__Proteobacteria|c__Gammaproteobacteria|o__Pseudomonadales|f__Pseudomonadaceae	0.000582448	0.000148282	0.000304098	6.66621e-05	0.0486065	0.120893
k__Bacteria|p__Proteobacteria|c__Gammaproteobacteria|o__Betaproteobacteriales|f__Nitrosomonadaceae	0.00127819	0.000425379	0.000569293	8.70636e-05	0.0498718	0.120939
k__Bacteria|p__Epsilonbacteraeota|c__Campylobacteria|o__Campylobacterales|f__Arcobacteraceae	0.000201045	9.3627e-05	4.42492e-05	1.35061e-05	0.054669	0.129339
k__Bacteria|p__Actinobacteria|c__Coriobacteriia|o__Coriobacteriales|f__Eggerthellaceae	0.00172646	0.000263473	0.00141932	0.000272987	0.0570958	0.130966
k__Bacteria|p__Proteobacteria|c__Gammaproteobacteria|o__Gammaproteobacteria_Incertae_Sedis|f__Unknown_Family	0.000262093	6.58737e-05	0.000141456	1.46254e-05	0.0580571	0.130966
k__Bacteria|p__Proteobacteria|c__Alphaproteobacteria|o__Reyranellales|f__Reyranellaceae	0.00016983	5.17554e-05	9.20414e-05	2.24889e-05	0.0651674	0.143665
k__Bacteria|p__Proteobacteria|c__Gammaproteobacteria|o__Tenderiales|f__Tenderiaceae	0.000156632	6.24038e-05	7.77381e-05	3.09601e-05	0.0689957	0.147246
k__Bacteria|p__Epsilonbacteraeota|c__Campylobacteria|o__Campylobacterales|f__Helicobacteraceae	0.000267197	4.45797e-05	0.000287327	0.000113436	0.0698281	0.147246
k__Bacteria|p__Proteobacteria|c__Deltaproteobacteria|o__Desulfuromonadales|f__Geobacteraceae	0.000330522	6.77991e-05	0.000159348	2.2599e-05	0.0723985	0.149418
k__Bacteria|p__Proteobacteria|c__Alphaproteobacteria|o__Elsterales|f__uncultured	0.000137671	3.09805e-05	7.43535e-05	7.4614e-06	0.0771641	0.153326
k__Bacteria|p__Proteobacteria|c__Alphaproteobacteria|o__Rhizobiales|f__Xanthobacteraceae	0.000869937	0.000266063	0.000375137	5.40666e-05	0.0777865	0.153326
k__Bacteria|p__Bacteroidetes|c__Bacteroidia|o__Cytophagales|f__Microscillaceae	0.000275474	7.89719e-05	0.000152825	4.73396e-05	0.0796518	0.153326
k__Bacteria|p__Firmicutes|c__Negativicutes|o__Selenomonadales|f__Veillonellaceae	0.00741186	0.00144197	0.0110923	0.00214461	0.0815532	0.153326
k__Bacteria|p__Actinobacteria|c__Actinobacteria|o__Bifidobacteriales|f__Bifidobacteriaceae	0.0570905	0.0107598	0.0341002	0.00848376	0.0821951	0.153326
k__Bacteria|p__Bacteroidetes|c__Bacteroidia|o__Bacteroidales|f__Rikenellaceae	0.0156048	0.00196471	0.00996609	0.0020343	0.102661	0.187192
k__Bacteria|p__Proteobacteria|c__Gammaproteobacteria|o__Betaproteobacteriales|f__Rhodocyclaceae	0.000642182	0.000191545	0.000337618	7.54998e-05	0.10421	0.187192
k__Bacteria|p__Proteobacteria|c__Gammaproteobacteria|o__Betaproteobacteriales|f__Burkholderiaceae	0.0131214	0.00182955	0.0127285	0.0015483	0.108969	0.190581
k__Bacteria|p__Proteobacteria|c__Gammaproteobacteria|o__Pasteurellales|f__Pasteurellaceae	0.000586492	0.000175641	0.00243779	0.000870182	0.110999	0.190581
k__Bacteria|p__Firmicutes|c__Clostridia|o__Clostridiales|f__Peptococcaceae	0.000277134	4.86655e-05	0.000218673	6.18618e-05	0.111991	0.190581
k__Bacteria|p__Actinobacteria|c__Actinobacteria|o__Micromonosporales|f__Micromonosporaceae	0.000207901	6.43397e-05	9.24617e-05	1.59053e-05	0.117255	0.196099
k__Bacteria|p__Proteobacteria|c__Deltaproteobacteria|o__Desulfarculales|f__Desulfarculaceae	0.000162587	4.83321e-05	6.82224e-05	1.27144e-05	0.125904	0.206995
k__Bacteria|p__Firmicutes|c__Bacilli|o__Lactobacillales|f__Lactobacillaceae	0.0204693	0.00868555	0.0161486	0.00760883	0.150333	0.243039
k__Bacteria|p__Proteobacteria|c__Gammaproteobacteria|o__Betaproteobacteriales|f__Methylophilaceae	0.000136818	3.97694e-05	9.78593e-05	9.78587e-06	0.160778	0.255663
k__Bacteria|p__Nitrospirae|c__Nitrospira|o__Nitrospirales|f__Nitrospiraceae	0.000523801	0.000177089	0.000247944	4.87199e-05	0.186373	0.291583
k__Bacteria|p__Firmicutes|c__Bacilli|o__Lactobacillales|f__Leuconostocaceae	0.000400314	9.22994e-05	0.000172989	6.22087e-05	0.20342	0.313202
k__Bacteria|p__Bacteroidetes|c__Bacteroidia|o__Bacteroidales|f__Muribaculaceae	0.00823014	0.00188451	0.00482274	0.00102853	0.225617	0.33989
k__Bacteria|p__Proteobacteria|c__Deltaproteobacteria|Ambiguous_taxa|Ambiguous_taxa	0.000211742	7.74316e-05	9.17833e-05	6.37518e-06	0.229842	0.33989
k__Bacteria|p__Bacteroidetes|c__Bacteroidia|o__Bacteroidales|f__Marinifilaceae	0.00288433	0.000416917	0.00198168	0.000300737	0.231265	0.33989
k__Bacteria|p__Firmicutes|c__Clostridia|o__Clostridiales|f__Peptostreptococcaceae	0.003325	0.000571645	0.00529458	0.000977761	0.244339	0.350171
k__Bacteria|p__Spirochaetes|c__Spirochaetia|o__Spirochaetales|f__Spirochaetaceae	0.000177785	0.000103398	3.76289e-05	1.06658e-05	0.245481	0.350171
k__Bacteria|p__Proteobacteria|c__Alphaproteobacteria|o__Rhodospirillales|f__uncultured	0.00013887	5.82903e-05	0.0011324	0.000446442	0.251442	0.353477
k__Bacteria|p__Firmicutes|c__Clostridia|o__Clostridiales|f__Family_XI	0.000451474	0.000161179	0.000142577	3.57712e-05	0.283779	0.393236
k__Bacteria|p__Proteobacteria|c__Gammaproteobacteria|o__Pseudomonadales|f__Moraxellaceae	0.00203895	0.00100468	8.65307e-05	1.07783e-05	0.308563	0.421558
k__Bacteria|p__Actinobacteria|c__Coriobacteriia|o__Coriobacteriales|f__Atopobiaceae	0.000245211	4.76005e-05	0.000178663	4.27052e-05	0.37341	0.503066
k__Bacteria|p__Bacteroidetes|c__Bacteroidia|o__Bacteroidales|f__Prevotellaceae	0.0442533	0.0124106	0.126004	0.0284713	0.381334	0.506704
k__Bacteria|p__Actinobacteria|c__Coriobacteriia|o__Coriobacteriales|f__Coriobacteriales_Incertae_Sedis	0.000630354	0.000312611	0.000188114	6.13234e-05	0.442882	0.580535
k__Bacteria|p__Verrucomicrobia|c__Verrucomicrobiae|o__Verrucomicrobiales|f__Akkermansiaceae	8.2763e-05	2.96153e-05	0.00013518	4.7461e-05	0.449861	0.581821
k__Bacteria|p__Proteobacteria|c__Gammaproteobacteria|o__Aeromonadales|f__Aeromonadaceae	0.000213332	7.89996e-05	7.38358e-05	1.28361e-05	0.46165	0.582964
k__Bacteria|p__Proteobacteria|c__Alphaproteobacteria|o__Rhizobiales|f__A0839	0.000185057	9.78719e-05	5.23267e-05	1.10219e-05	0.462765	0.582964
k__Bacteria|p__Fusobacteria|c__Fusobacteriia|o__Fusobacteriales|f__Fusobacteriaceae	0.00545568	0.00482692	0.0018695	0.00150482	0.493069	0.613176
k__Bacteria|p__Actinobacteria|c__Actinobacteria|o__Micrococcales|f__Micrococcaceae	0.000541137	0.000124256	0.000507178	0.000112403	0.530737	0.649342
k__Bacteria|p__Firmicutes|c__Clostridia|o__Clostridiales|f__Clostridiaceae_1	0.00143425	0.000376553	0.00258112	0.000789601	0.53554	0.649342
k__Bacteria|p__Proteobacteria|c__Alphaproteobacteria|o__Caulobacterales|f__Hyphomonadaceae	0.000286213	0.000144116	9.78985e-05	1.92749e-05	0.553691	0.65987
k__Bacteria|p__Bacteroidetes|c__Bacteroidia|o__Bacteroidales|f__uncultured	0.00025852	0.000122733	0.000513161	0.000308399	0.560181	0.65987
k__Bacteria|p__Bacteroidetes|c__Bacteroidia|o__Bacteroidales|f__Porphyromonadaceae	0.000161189	0.000101476	4.39065e-05	1.64034e-05	0.564631	0.65987
k__Bacteria|p__Proteobacteria|c__Gammaproteobacteria|o__Betaproteobacteriales|f__Neisseriaceae	5.33775e-05	9.97225e-06	0.000304636	0.000266679	0.572626	0.661247
k__Bacteria|p__Actinobacteria|c__Thermoleophilia|o__Gaiellales|f__Gaiellaceae	0.000257322	9.46065e-05	8.40275e-05	8.87079e-06	0.694348	0.789274
k__Bacteria|p__Firmicutes|c__Clostridia|o__Clostridiales|f__Christensenellaceae	0.00391023	0.0012624	0.005206	0.0013032	0.699769	0.789274
k__Bacteria|p__Actinobacteria|c__Coriobacteriia|o__Coriobacteriales|f__Coriobacteriaceae	0.015252	0.00445721	0.00917074	0.0018622	0.749091	0.835194
k__Bacteria|p__Tenericutes|c__Mollicutes|o__Mollicutes_RF39|Ambiguous_taxa	6.93972e-05	2.81896e-05	0.000351112	0.000293838	0.776956	0.84165
k__Bacteria|p__Firmicutes|c__Bacilli|o__Lactobacillales|f__Streptococcaceae	0.00740113	0.00183077	0.011407	0.00352452	0.776959	0.84165
k__Bacteria|p__Firmicutes|c__Erysipelotrichia|o__Erysipelotrichales|f__Erysipelotrichaceae	0.00543793	0.000591137	0.0051566	0.000751062	0.782568	0.84165
k__Bacteria|p__Firmicutes|c__Clostridia|o__Clostridiales|f__Clostridiales_vadinBB60_group	0.000610199	0.000207318	0.000391192	0.000126189	0.789589	0.84165
k__Bacteria|p__Firmicutes|c__Negativicutes|o__Selenomonadales|f__Acidaminococcaceae	0.000109653	1.89284e-05	9.6029e-05	1.6097e-05	0.802469	0.846082
k__Bacteria|p__Bacteroidetes|c__Bacteroidia|o__Bacteroidales|f__Barnesiellaceae	0.00419297	0.0010322	0.0079558	0.00326646	0.847818	0.884283
k__Bacteria|p__Proteobacteria|c__Alphaproteobacteria|o__Rhodobacterales|f__Rhodobacteraceae	0.00018003	6.36679e-05	0.000124422	3.05996e-05	0.859154	0.886574
k__Bacteria|p__Firmicutes|c__Clostridia|o__Clostridiales|f__Family_XIII	0.000847759	0.000165326	0.000701706	0.000116633	0.876546	0.894999
k__Bacteria|p__Firmicutes|c__Bacilli|o__Lactobacillales|f__Carnobacteriaceae	0.000158411	2.90826e-05	0.000104909	1.98949e-05	0.914034	0.923556
k__Bacteria|p__Proteobacteria|c__Alphaproteobacteria|o__Rhizobiales|f__Rhizobiales_Incertae_Sedis	0.000119727	3.81603e-05	8.07187e-05	2.3172e-05	0.924267	0.924267
Genus level (54/220)	Individuals with hypertension		Individals without hypertension		Wilcox test
	mean	standard_error	mean	standard_error	p-value	q-value
k__Bacteria|p__Firmicutes|c__Clostridia|o__Clostridiales|f__Lachnospiraceae|g__Lachnospiraceae_UCG-006	0.00148244	0.000358771	0.0048706	0.000846841	9.36944e-08	2.06128e-05
k__Bacteria|p__Firmicutes|c__Clostridia|o__Clostridiales|f__Lachnospiraceae|g__Lachnospiraceae_ND3007_group	0.000724033	0.000151931	0.00222307	0.000392952	2.07079e-06	0.000227787
k__Bacteria|p__Firmicutes|c__Clostridia|o__Clostridiales|f__Lachnospiraceae|g__Lachnospira	0.00933703	0.00257379	0.0217943	0.00455573	1.18211e-05	0.00086688
k__Bacteria|p__Firmicutes|c__Clostridia|o__Clostridiales|f__Lachnospiraceae|g__Agathobacter	0.00251014	0.000613263	0.00469911	0.000664912	2.73544e-05	0.00150449
k__Bacteria|p__Proteobacteria|c__Gammaproteobacteria|o__Betaproteobacteriales|f__Burkholderiaceae|g__Massilia	0.000601875	0.000125583	0.000414491	0.000131967	3.95025e-05	0.00156725
k__Bacteria|p__Firmicutes|c__Clostridia|o__Clostridiales|f__Lachnospiraceae|Ambiguous_taxa	0.000477151	7.74702e-05	0.00104467	0.000143839	4.27432e-05	0.00156725
k__Bacteria|p__Firmicutes|c__Clostridia|o__Clostridiales|f__Ruminococcaceae|g__Faecalibacterium	0.0551927	0.00730136	0.0980511	0.00896359	0.000140673	0.00377111
k__Bacteria|p__Firmicutes|c__Clostridia|o__Clostridiales|f__Lachnospiraceae|g__Lachnospiraceae_UCG-004	8.56164e-05	4.32674e-05	0.000258619	8.99888e-05	0.000147966	0.00377111
k__Bacteria|p__Proteobacteria|c__Deltaproteobacteria|o__Myxococcales|f__Haliangiaceae|g__Haliangium	0.000248512	5.47636e-05	0.000123691	2.24601e-05	0.000172783	0.00377111
k__Bacteria|p__Proteobacteria|c__Alphaproteobacteria|o__Sphingomonadales|f__Sphingomonadaceae|g__Sphingomonas	0.00135164	0.000234509	0.000795209	0.000165748	0.000185836	0.00377111
k__Bacteria|p__Firmicutes|c__Clostridia|o__Clostridiales|Other|Other	0.00821856	0.00219283	0.0158523	0.0025008	0.000188555	0.00377111
k__Bacteria|p__Firmicutes|c__Clostridia|o__Clostridiales|f__Lachnospiraceae|g__Roseburia	0.0168943	0.0032088	0.0266544	0.00403426	0.000217885	0.00399456
k__Bacteria|p__Proteobacteria|c__Gammaproteobacteria|o__Betaproteobacteriales|f__TRA3-20|Ambiguous_taxa	0.000340422	0.000121282	0.000110843	1.09972e-05	0.000240908	0.00407691
k__Bacteria|p__Firmicutes|c__Clostridia|o__Clostridiales|f__Lachnospiraceae|g__[Eubacterium]_eligens_group	0.0021233	0.000749094	0.00632552	0.00158172	0.00027001	0.00413534
k__Bacteria|p__Tenericutes|c__Mollicutes|o__Mycoplasmatales|f__Mycoplasmataceae|g__uncultured	0.000216602	7.49611e-05	0.000173194	0.000123326	0.000307918	0.00413534
k__Bacteria|p__Firmicutes|c__Clostridia|o__Clostridiales|f__Lachnospiraceae|Other	0.00401686	0.000496058	0.00662175	0.000628819	0.000311024	0.00413534
k__Bacteria|p__Proteobacteria|c__Gammaproteobacteria|o__Enterobacteriales|f__Enterobacteriaceae|g__Escherichia-Shigella	0.135765	0.0191737	0.0609096	0.0154802	0.000319898	0.00413534
k__Bacteria|p__Gemmatimonadetes|c__Gemmatimonadetes|o__Gemmatimonadales|f__Gemmatimonadaceae|g__uncultured	0.00108637	0.000265828	0.000485096	4.2945e-05	0.000352856	0.00413534
k__Bacteria|p__Firmicutes|c__Clostridia|o__Clostridiales|Ambiguous_taxa|Ambiguous_taxa	0.00043473	0.000107843	0.000855806	0.000125079	0.000357143	0.00413534
k__Bacteria|p__Acidobacteria|c__Acidobacteriia|o__Acidobacteriales|f__uncultured|Ambiguous_taxa	0.000141489	2.53601e-05	6.0971e-05	7.69817e-06	0.000478003	0.00525804
k__Bacteria|p__Firmicutes|c__Clostridia|o__Clostridiales|f__Lachnospiraceae|g__GCA-900066575	0.000119615	2.03218e-05	0.000298836	4.42617e-05	0.00142825	0.0146076
k__Bacteria|p__Bacteroidetes|c__Bacteroidia|o__Bacteroidales|f__Prevotellaceae|g__Prevotellaceae_UCG-001	0.00154856	0.000773722	0.00024513	0.000106292	0.00146076	0.0146076
k__Bacteria|p__Firmicutes|c__Clostridia|o__Clostridiales|f__Lachnospiraceae|g__CAG-56	0.000944662	0.000223881	0.00181895	0.000366797	0.00158643	0.0149547
k__Bacteria|p__Proteobacteria|c__Gammaproteobacteria|o__Betaproteobacteriales|f__Burkholderiaceae|g__Pelomonas	0.000182584	4.64985e-05	0.000149315	8.11638e-05	0.00163689	0.0149547
k__Bacteria|p__Firmicutes|c__Bacilli|o__Bacillales|f__Bacillaceae|g__Bacillus	0.000147037	2.96381e-05	7.66266e-05	1.16695e-05	0.0016994	0.0149547
k__Bacteria|p__Proteobacteria|c__Alphaproteobacteria|o__Dongiales|f__Dongiaceae|g__Dongia	0.000339709	8.97514e-05	0.000147609	1.56763e-05	0.00212438	0.0179755
k__Bacteria|p__Proteobacteria|c__Gammaproteobacteria|o__Betaproteobacteriales|f__Burkholderiaceae|g__Burkholderia-Caballeronia-Paraburkholderia	0.000221501	3.7478e-05	0.000189888	5.7518e-05	0.00257754	0.0210021
k__Bacteria|p__Firmicutes|c__Clostridia|o__Clostridiales|f__Ruminococcaceae|g__Ruminiclostridium	0.000122827	2.37267e-05	0.000105517	3.72007e-05	0.00455546	0.0357929
k__Bacteria|p__Acidobacteria|c__Acidobacteriia|o__Acidobacteriales|f__Acidobacteriaceae_(Subgroup_1)|Ambiguous_taxa	0.000171996	2.40638e-05	9.43593e-05	1.33086e-05	0.00496784	0.0376871
k__Bacteria|p__Firmicutes|c__Clostridia|o__Clostridiales|f__Lachnospiraceae|g__Lachnoclostridium	0.0218879	0.00388848	0.0225587	0.0030352	0.00635899	0.0461324
k__Bacteria|p__Firmicutes|c__Clostridia|o__Clostridiales|f__Lachnospiraceae|g__Lachnospiraceae_UCG-001	0.000453753	0.000108044	0.00137498	0.000253396	0.00650047	0.0461324
k__Bacteria|p__Firmicutes|c__Clostridia|o__Clostridiales|f__Ruminococcaceae|g__Butyricicoccus	0.00293133	0.000580076	0.00321929	0.000374747	0.00863127	0.0571199
k__Bacteria|p__Acidobacteria|c__Acidobacteriia|o__Acidobacteriales|f__uncultured|Other	0.000240057	4.19464e-05	0.000166557	3.92238e-05	0.00881845	0.0571199
k__Bacteria|p__Proteobacteria|c__Gammaproteobacteria|o__Betaproteobacteriales|f__Burkholderiaceae|g__Ramlibacter	0.000170935	2.77279e-05	0.000158305	5.60746e-05	0.0089134	0.0571199
k__Bacteria|p__Proteobacteria|c__Gammaproteobacteria|o__Xanthomonadales|f__Xanthomonadaceae|g__Lysobacter	0.000178416	3.38791e-05	0.000124661	2.92813e-05	0.00910487	0.0571199
k__Bacteria|p__Gemmatimonadetes|c__Gemmatimonadetes|o__Gemmatimonadales|f__Gemmatimonadaceae|g__Gemmatimonas	0.000256588	8.45676e-05	0.000124674	2.96127e-05	0.00980863	0.0571199
k__Bacteria|p__Proteobacteria|c__Gammaproteobacteria|o__Betaproteobacteriales|f__Rhodocyclaceae|g__Sulfuritalea	0.000172621	6.40039e-05	7.32173e-05	2.53625e-05	0.0100293	0.0571199
k__Bacteria|p__Proteobacteria|c__Gammaproteobacteria|o__Betaproteobacteriales|f__Rhodocyclaceae|g__Azoarcus	0.000136842	4.28014e-05	9.08983e-05	4.05892e-05	0.0100679	0.0571199
k__Bacteria|p__Bacteroidetes|c__Bacteroidia|o__Bacteroidales|f__Muribaculaceae|g__uncultured_Bacteroidales_bacterium	0.000436057	0.000101808	0.00031163	9.19502e-05	0.0101258	0.0571199
k__Bacteria|p__Firmicutes|c__Clostridia|o__Clostridiales|f__Ruminococcaceae|g__Ruminococcus_1	0.00284779	0.000417702	0.00737997	0.00130486	0.0105618	0.0580897
k__Bacteria|p__Actinobacteria|c__Actinobacteria|o__Micrococcales|f__Micrococcaceae|g__Pseudarthrobacter	0.00030256	9.24084e-05	0.000208749	8.14946e-05	0.0130001	0.0697564
k__Bacteria|p__Proteobacteria|c__Alphaproteobacteria|o__Micropepsales|f__Micropepsaceae|g__uncultured	0.000160975	4.4958e-05	6.87148e-05	7.02327e-06	0.0136695	0.0716024
k__Bacteria|p__Actinobacteria|c__Actinobacteria|o__Frankiales|f__Sporichthyaceae|g__hgcI_clade	0.000710337	0.000210913	0.000691815	6.2701e-05	0.0156951	0.0803006
k__Bacteria|p__Firmicutes|c__Bacilli|o__Lactobacillales|f__Enterococcaceae|g__Enterococcus	0.00731517	0.00567172	0.00235539	0.00202122	0.016532	0.0809999
k__Bacteria|p__Acidobacteria|c__Acidobacteriia|o__Subgroup_2|Ambiguous_taxa|Ambiguous_taxa	0.000335936	0.000100666	0.000137606	1.98172e-05	0.0165682	0.0809999
k__Bacteria|p__Firmicutes|c__Clostridia|o__Clostridiales|f__Lachnospiraceae|g__Lachnospiraceae_FCS020_group	0.000260006	3.46754e-05	0.000481331	6.87435e-05	0.0172892	0.0826874
k__Bacteria|p__Firmicutes|c__Clostridia|o__Clostridiales|f__Ruminococcaceae|g__UBA1819	0.00387341	0.00286413	0.00117577	0.000460614	0.0184793	0.0863871
k__Bacteria|p__Bacteroidetes|c__Bacteroidia|o__Bacteroidales|f__Tannerellaceae|g__Parabacteroides	0.0174068	0.0035309	0.00924635	0.00123125	0.0188481	0.0863871
k__Bacteria|p__Firmicutes|c__Clostridia|o__Clostridiales|f__Ruminococcaceae|g__Ruminococcaceae_NK4A214_group	0.0019386	0.00049489	0.00186167	0.000377415	0.019985	0.0897286
k__Bacteria|p__Actinobacteria|c__Acidimicrobiia|o__Microtrichales|f__Ilumatobacteraceae|g__CL500-29_marine_group	0.000498484	0.000138917	0.000454906	4.54275e-05	0.0213784	0.0914481
k__Bacteria|p__Proteobacteria|c__Alphaproteobacteria|o__SAR11_clade|f__Clade_III|g__uncultured_bacterium	0.00229376	0.000817396	0.00204615	0.000185475	0.0213823	0.0914481
k__Bacteria|p__Proteobacteria|c__Gammaproteobacteria|o__Enterobacteriales|f__Enterobacteriaceae|g__Cronobacter	0.000300488	0.000113776	4.77726e-05	2.02906e-05	0.0218528	0.0914481
k__Bacteria|p__Firmicutes|c__Clostridia|o__Clostridiales|f__Peptostreptococcaceae|g__Intestinibacter	0.000692443	0.00022181	0.000578545	0.000122811	0.0221541	0.0914481
k__Bacteria|p__Firmicutes|c__Clostridia|o__Clostridiales|f__Lachnospiraceae|g__[Eubacterium]_ventriosum_group	0.00197136	0.000871471	0.00246153	0.000568301	0.0224464	0.0914481
k__Bacteria|p__Proteobacteria|c__Alphaproteobacteria|o__Rhodospirillales|f__uncultured|Ambiguous_taxa	2.60211e-05	1.04838e-05	0.000719166	0.000401365	0.0269355	0.107742
k__Bacteria|p__Proteobacteria|c__Gammaproteobacteria|o__Betaproteobacteriales|f__Nitrosomonadaceae|g__MND1	0.000547464	0.000163518	0.000247686	2.84768e-05	0.0281636	0.110643
k__Bacteria|p__Actinobacteria|c__Thermoleophilia|o__Gaiellales|f__uncultured|g__uncultured_bacterium	0.000374913	0.000106525	0.000139884	2.00332e-05	0.0297752	0.111466
k__Bacteria|p__Firmicutes|c__Clostridia|o__Clostridiales|f__Family_XIII|g__Family_XIII_UCG-001	4.9358e-05	1.06039e-05	0.000180889	4.47973e-05	0.0305737	0.111466
k__Bacteria|p__Acidobacteria|c__Acidobacteriia|o__Solibacterales|f__Solibacteraceae_(Subgroup_3)|g__Candidatus_Solibacter	0.000453477	0.000168042	0.000170598	2.74648e-05	0.0306101	0.111466
k__Bacteria|p__Firmicutes|c__Clostridia|o__Clostridiales|f__Ruminococcaceae|g__Subdoligranulum	0.0101544	0.00155475	0.0200959	0.00370395	0.0308931	0.111466
k__Bacteria|p__Proteobacteria|c__Deltaproteobacteria|o__Desulfovibrionales|f__Desulfovibrionaceae|g__uncultured	0.000372384	6.14429e-05	0.000266623	5.88244e-05	0.0311781	0.111466
k__Bacteria|p__Firmicutes|c__Clostridia|o__Clostridiales|f__Ruminococcaceae|g__Ruminiclostridium_9	0.000676199	0.000112896	0.00114434	0.00026933	0.032341	0.111466
k__Bacteria|p__Firmicutes|c__Clostridia|o__Clostridiales|f__Lachnospiraceae|g__[Eubacterium]_ruminantium_group	0.00141339	0.000738036	0.00236289	0.000721517	0.0325958	0.111466
k__Bacteria|p__Firmicutes|c__Clostridia|o__Clostridiales|f__Lachnospiraceae|g__Lachnospiraceae_UCG-010	0.000733993	0.000154735	0.00109018	0.000180571	0.0328541	0.111466
k__Bacteria|p__Proteobacteria|c__Gammaproteobacteria|o__Xanthomonadales|f__Xanthomonadaceae|g__Stenotrophomonas	0.00251667	0.00223458	0.000186383	4.47659e-05	0.0329333	0.111466
k__Bacteria|p__Firmicutes|c__Clostridia|o__Clostridiales|f__Lachnospiraceae|g__Coprococcus_3	0.000853362	0.000186906	0.00224995	0.000446575	0.0367025	0.120907
k__Bacteria|p__Proteobacteria|c__Gammaproteobacteria|o__Enterobacteriales|f__Enterobacteriaceae|g__Klebsiella	0.012847	0.00347711	0.0118381	0.00580507	0.0370383	0.120907
k__Bacteria|p__Actinobacteria|c__Actinobacteria|o__Actinomycetales|f__Actinomycetaceae|g__Actinomyces	0.000629801	0.00020122	0.000356146	7.12647e-05	0.0373712	0.120907
k__Bacteria|p__Proteobacteria|c__Alphaproteobacteria|o__Rhizobiales|f__Xanthobacteraceae|g__Afipia	0.000199962	6.75511e-05	6.987e-05	6.71995e-06	0.0401232	0.127929
k__Bacteria|p__Epsilonbacteraeota|c__Campylobacteria|o__Campylobacterales|f__Campylobacteraceae|g__Campylobacter	6.26526e-05	2.78013e-05	0.000153372	6.83915e-05	0.0437868	0.137616
k__Bacteria|p__Bacteroidetes|c__Bacteroidia|o__Cytophagales|f__Microscillaceae|g__uncultured	0.000175157	4.63561e-05	0.000110214	4.52137e-05	0.0475195	0.144506
k__Bacteria|p__Bacteroidetes|c__Bacteroidia|o__Bacteroidales|f__Bacteroidaceae|g__Bacteroides	0.263587	0.0201846	0.213551	0.0210317	0.047778	0.144506
k__Bacteria|p__Proteobacteria|c__Alphaproteobacteria|o__Rhizobiales|f__Xanthobacteraceae|g__Pseudolabrys	0.000176711	3.38961e-05	0.000123714	3.29914e-05	0.04819	0.144506
k__Bacteria|p__Proteobacteria|c__Gammaproteobacteria|o__Pseudomonadales|f__Pseudomonadaceae|g__Pseudomonas	0.000582448	0.000148282	0.000304098	6.66621e-05	0.0486065	0.144506
k__Bacteria|p__Epsilonbacteraeota|c__Campylobacteria|o__Campylobacterales|f__Arcobacteraceae|g__Arcobacter	0.000201045	9.3627e-05	4.42492e-05	1.35061e-05	0.054669	0.159826
k__Bacteria|p__Proteobacteria|c__Gammaproteobacteria|o__Gammaproteobacteria_Incertae_Sedis|f__Unknown_Family|g__Acidibacter	0.000246775	6.01689e-05	0.000130411	1.22086e-05	0.0552128	0.159826
k__Bacteria|p__Proteobacteria|c__Alphaproteobacteria|o__Sphingomonadales|f__Sphingomonadaceae|g__Ellin6055	0.000142583	4.41056e-05	0.000132727	5.97029e-05	0.0575706	0.163049
k__Bacteria|p__Proteobacteria|c__Gammaproteobacteria|o__Pasteurellales|f__Pasteurellaceae|g__Haemophilus	0.000529297	0.000165132	0.00237254	0.000850231	0.0578082	0.163049
k__Bacteria|p__Proteobacteria|c__Deltaproteobacteria|o__Desulfovibrionales|f__Desulfovibrionaceae|g__Desulfovibrio	0.001485	0.000416195	0.000951342	0.000377291	0.0603133	0.167114
k__Bacteria|p__Proteobacteria|c__Deltaproteobacteria|o__Desulfuromonadales|f__Geobacteraceae|g__Geobacter	0.000323659	6.73534e-05	0.000152434	2.22717e-05	0.0610179	0.167114
k__Bacteria|p__Bacteroidetes|c__Bacteroidia|o__Bacteroidales|f__Prevotellaceae|g__Prevotella_9	0.0374145	0.0119129	0.113911	0.0271964	0.0615284	0.167114
k__Bacteria|p__Proteobacteria|c__Gammaproteobacteria|o__Enterobacteriales|f__Enterobacteriaceae|g__Pantoea	0.000658463	0.000141879	0.000427647	0.000124222	0.0673245	0.180627
k__Bacteria|p__Proteobacteria|c__Gammaproteobacteria|o__Tenderiales|f__Tenderiaceae|g__Candidatus_Tenderia	0.000156632	6.24038e-05	7.77381e-05	3.09601e-05	0.0689957	0.181242
k__Bacteria|p__Epsilonbacteraeota|c__Campylobacteria|o__Campylobacterales|f__Helicobacteraceae|g__Helicobacter	0.000267197	4.45797e-05	0.000287327	0.000113436	0.0698281	0.181242
k__Bacteria|p__Firmicutes|c__Clostridia|o__Clostridiales|f__Ruminococcaceae|g__Ruminococcaceae_UCG-003	0.00100946	0.000200348	0.00171706	0.000297323	0.0700253	0.181242
k__Bacteria|p__Proteobacteria|c__Gammaproteobacteria|o__Enterobacteriales|f__Enterobacteriaceae|g__Hafnia-Obesumbacterium	5.71795e-05	1.47016e-05	0.0148031	0.00876517	0.0734127	0.185823
k__Bacteria|p__Actinobacteria|c__Coriobacteriia|o__Coriobacteriales|f__Eggerthellaceae|g__Eggerthella	0.000696211	0.000175915	0.000650318	0.00020851	0.0734846	0.185823
k__Bacteria|p__Bacteroidetes|c__Bacteroidia|o__Flavobacteriales|f__Flavobacteriaceae|g__Flavobacterium	0.000242262	6.72175e-05	9.46718e-05	1.57257e-05	0.0759433	0.189858
k__Bacteria|p__Firmicutes|c__Clostridia|o__Clostridiales|f__Ruminococcaceae|g__Ruminococcaceae_UCG-013	0.00217678	0.000399815	0.00389291	0.000816797	0.083491	0.206382
k__Bacteria|p__Firmicutes|c__Clostridia|o__Clostridiales|f__Lachnospiraceae|g__Anaerostipes	0.00378663	0.000511831	0.00739298	0.00147066	0.0854665	0.208918
k__Bacteria|p__Bacteroidetes|c__Bacteroidia|o__Bacteroidales|f__Rikenellaceae|g__Alistipes	0.0145433	0.00189576	0.00854258	0.00170763	0.0888423	0.211792
k__Bacteria|p__Proteobacteria|c__Alphaproteobacteria|o__Rhodospirillales|f__uncultured|g__Azospirillum_sp._47_25	2.8129e-05	2.38809e-05	0.000344202	0.000205286	0.0892528	0.211792
k__Bacteria|p__Actinobacteria|c__Actinobacteria|o__Bifidobacteriales|f__Bifidobacteriaceae|g__Bifidobacterium	0.0568426	0.0107631	0.033941	0.00848345	0.0895302	0.211792
k__Bacteria|p__Acidobacteria|c__Acidobacteriia|o__Solibacterales|f__Solibacteraceae_(Subgroup_3)|g__Bryobacter	0.000325294	9.58566e-05	0.000145127	1.39894e-05	0.100372	0.232238
k__Bacteria|p__Firmicutes|c__Clostridia|o__Clostridiales|f__Lachnospiraceae|g__Fusicatenibacter	0.00475026	0.000778832	0.005271	0.000923553	0.100372	0.232238
k__Bacteria|p__Firmicutes|c__Erysipelotrichia|o__Erysipelotrichales|f__Erysipelotrichaceae|g__[Clostridium]_innocuum_group	0.000463542	0.000169244	0.000169855	4.58152e-05	0.10134	0.232238
k__Bacteria|p__Firmicutes|c__Clostridia|o__Clostridiales|f__Lachnospiraceae|g__Hungatella	0.000443683	0.00011909	0.000602824	0.000210556	0.115956	0.262994
k__Bacteria|p__Firmicutes|c__Clostridia|o__Clostridiales|f__Lachnospiraceae|g__Coprococcus_2	0.000573859	0.000162589	0.00154735	0.000489983	0.118702	0.266473
k__Bacteria|p__Firmicutes|c__Clostridia|o__Clostridiales|f__Lachnospiraceae|g__uncultured	0.00231205	0.000498558	0.00167471	0.000263379	0.121619	0.267562
k__Bacteria|p__Proteobacteria|c__Gammaproteobacteria|o__Betaproteobacteriales|f__Burkholderiaceae|g__Parasutterella	0.00711202	0.00133628	0.00663214	0.000927891	0.121619	0.267562
k__Bacteria|p__Bacteroidetes|c__Bacteroidia|o__Bacteroidales|f__uncultured|Ambiguous_taxa	0.000227051	0.000121086	0.000511945	0.000308049	0.123709	0.269466
k__Bacteria|p__Firmicutes|c__Clostridia|o__Clostridiales|f__Lachnospiraceae|g__Lachnospiraceae_NK4A136_group	0.00305301	0.000488729	0.00550921	0.00104077	0.133486	0.287911
k__Bacteria|p__Proteobacteria|c__Gammaproteobacteria|o__Betaproteobacteriales|f__Nitrosomonadaceae|g__Ellin6067	0.0003162	9.67848e-05	0.000171964	3.7349e-05	0.144211	0.305641
k__Bacteria|p__Proteobacteria|c__Gammaproteobacteria|o__Betaproteobacteriales|f__Burkholderiaceae|g__Noviherbaspirillum	0.000126759	3.15126e-05	7.52968e-05	1.22978e-05	0.144485	0.305641
k__Bacteria|p__Firmicutes|c__Bacilli|o__Lactobacillales|f__Lactobacillaceae|g__Lactobacillus	0.0203418	0.00866523	0.0159824	0.0074875	0.148271	0.310663
k__Bacteria|p__Firmicutes|c__Clostridia|o__Clostridiales|f__Ruminococcaceae|g__Anaerotruncus	0.00024014	6.55249e-05	0.000201782	8.17281e-05	0.163261	0.338844
k__Bacteria|p__Proteobacteria|c__Gammaproteobacteria|o__Betaproteobacteriales|f__Burkholderiaceae|g__Hydrogenophaga	0.000171643	7.63173e-05	0.000133097	2.37964e-05	0.166905	0.342087
k__Bacteria|p__Bacteroidetes|c__Bacteroidia|o__Bacteroidales|f__Prevotellaceae|g__Paraprevotella	0.0016285	0.000516536	0.00157521	0.000607936	0.167933	0.342087
k__Bacteria|p__Firmicutes|c__Clostridia|o__Clostridiales|f__Peptostreptococcaceae|g__Clostridioides	0.000228837	0.000147997	4.30731e-05	9.23987e-06	0.171456	0.346058
k__Bacteria|p__Firmicutes|c__Clostridia|o__Clostridiales|f__Family_XI|g__Ezakiella	0.000177422	0.000105	3.82516e-05	1.17692e-05	0.177219	0.354438
k__Bacteria|p__Firmicutes|c__Bacilli|o__Lactobacillales|f__Leuconostocaceae|g__Weissella	0.000399296	9.20536e-05	0.000172604	6.22201e-05	0.185601	0.366089
k__Bacteria|p__Nitrospirae|c__Nitrospira|o__Nitrospirales|f__Nitrospiraceae|g__Nitrospira	0.000523801	0.000177089	0.000247944	4.87199e-05	0.186373	0.366089
k__Bacteria|p__Proteobacteria|c__Gammaproteobacteria|o__Enterobacteriales|f__Enterobacteriaceae|Other	0.0123629	0.00439943	0.00737122	0.00287481	0.191292	0.372428
k__Bacteria|p__Firmicutes|c__Clostridia|o__Clostridiales|f__Lachnospiraceae|g__Eisenbergiella	0.000177594	6.26268e-05	0.00105398	0.000828398	0.194761	0.372562
k__Bacteria|p__Firmicutes|c__Clostridia|o__Clostridiales|f__Ruminococcaceae|g__Ruminiclostridium_5	0.000708064	8.65225e-05	0.000778	0.000103611	0.196307	0.372562
k__Bacteria|p__Actinobacteria|c__Actinobacteria|o__Micrococcales|f__Micrococcaceae|g__Rothia	0.000186948	3.887e-05	0.000259321	5.54636e-05	0.196442	0.372562
k__Bacteria|p__Proteobacteria|c__Gammaproteobacteria|o__Betaproteobacteriales|f__Burkholderiaceae|g__Sutterella	0.00121884	0.000423787	0.00382935	0.00135028	0.198199	0.372682
k__Bacteria|p__Firmicutes|c__Negativicutes|o__Selenomonadales|f__Veillonellaceae|g__Dialister	0.00699708	0.00142741	0.00908965	0.00174287	0.201418	0.374717
k__Bacteria|p__Bacteroidetes|c__Bacteroidia|o__Bacteroidales|f__Marinifilaceae|g__Butyricimonas	0.00136821	0.00032931	0.000685953	0.000151902	0.202688	0.374717
k__Bacteria|p__Acidobacteria|c__Acidobacteriia|o__Acidobacteriales|f__uncultured|g__uncultured_Acidobacteria_bacterium	0.000169007	5.35971e-05	6.27487e-05	7.53411e-06	0.211882	0.388451
k__Bacteria|p__Firmicutes|c__Clostridia|o__Clostridiales|f__Ruminococcaceae|g__Ruminiclostridium_6	0.000344334	0.000174572	0.000706624	0.000239424	0.214914	0.390753
k__Bacteria|p__Firmicutes|c__Erysipelotrichia|o__Erysipelotrichales|f__Erysipelotrichaceae|g__Erysipelotrichaceae_UCG-003	0.00281555	0.000489144	0.00339292	0.000733533	0.219377	0.393614
k__Bacteria|p__Bacteroidetes|c__Bacteroidia|o__Bacteroidales|f__Muribaculaceae|Ambiguous_taxa	0.000808554	0.000414295	0.000433975	0.000257175	0.220066	0.393614
k__Bacteria|p__Actinobacteria|c__Coriobacteriia|o__Coriobacteriales|f__Eggerthellaceae|g__Senegalimassilia	0.000338743	0.000132587	0.00021251	7.28532e-05	0.224688	0.39864
k__Bacteria|p__Proteobacteria|c__Deltaproteobacteria|o__Desulfovibrionales|f__Desulfovibrionaceae|g__Bilophila	0.00237748	0.000417422	0.00157964	0.000302418	0.229131	0.403271
k__Bacteria|p__Proteobacteria|c__Deltaproteobacteria|Ambiguous_taxa|Ambiguous_taxa|Ambiguous_taxa	0.000209599	7.74577e-05	9.00293e-05	6.21029e-06	0.239923	0.417922
k__Bacteria|p__Bacteroidetes|c__Bacteroidia|o__Bacteroidales|f__Prevotellaceae|g__Prevotellaceae_NK3B31_group	0.00187851	0.0016389	0.00317384	0.00308615	0.241255	0.417922
k__Bacteria|p__Bacteroidetes|c__Bacteroidia|o__Bacteroidales|f__Barnesiellaceae|g__Coprobacter	0.00181967	0.000764999	0.00399793	0.00285105	0.250276	0.426014
k__Bacteria|p__Proteobacteria|c__Deltaproteobacteria|o__Desulfarculales|f__Desulfarculaceae|g__uncultured	0.000156244	4.82867e-05	6.54778e-05	1.26572e-05	0.251553	0.426014
k__Bacteria|p__Firmicutes|c__Clostridia|o__Clostridiales|f__Lachnospiraceae|g__Tyzzerella_3	0.000841564	0.000199861	0.00178883	0.000438805	0.251736	0.426014
k__Bacteria|p__Firmicutes|c__Clostridia|o__Clostridiales|f__Ruminococcaceae|Other	0.000432533	7.55913e-05	0.000373106	8.60927e-05	0.259461	0.435736
k__Bacteria|p__Bacteroidetes|c__Bacteroidia|o__Chitinophagales|f__Chitinophagaceae|g__uncultured	0.000335364	0.000114646	0.000118572	1.37272e-05	0.261788	0.436314
k__Bacteria|p__Bacteroidetes|c__Bacteroidia|o__Bacteroidales|f__Muribaculaceae|g__uncultured_bacterium	0.00458821	0.00128206	0.00314662	0.000841152	0.268846	0.444707
k__Bacteria|p__Proteobacteria|c__Gammaproteobacteria|o__Enterobacteriales|f__Enterobacteriaceae|g__Citrobacter	0.00655951	0.00346711	0.000760177	0.000321328	0.296347	0.48654
k__Bacteria|p__Firmicutes|c__Clostridia|o__Clostridiales|f__Lachnospiraceae|g__[Eubacterium]_xylanophilum_group	0.000196516	4.75036e-05	0.00049063	0.000122337	0.306614	0.499668
k__Bacteria|p__Firmicutes|c__Clostridia|o__Clostridiales|f__Clostridiaceae_1|g__Clostridium_sensu_stricto_1	0.00124269	0.000369102	0.00251379	0.000790249	0.313916	0.507805
k__Bacteria|p__Firmicutes|c__Clostridia|o__Clostridiales|f__Lachnospiraceae|g__Anaerosporobacter	0.000139523	3.37983e-05	0.000165518	6.01878e-05	0.325042	0.521763
k__Bacteria|p__Firmicutes|c__Clostridia|o__Clostridiales|f__Ruminococcaceae|g__CAG-352	0.000325312	0.000193326	0.000834889	0.000453523	0.32944	0.521763
k__Bacteria|p__Proteobacteria|c__Gammaproteobacteria|o__Pseudomonadales|f__Moraxellaceae|g__Acinetobacter	0.00196891	0.000964932	7.30264e-05	9.82076e-06	0.329659	0.521763
k__Bacteria|p__Proteobacteria|c__Gammaproteobacteria|o__Betaproteobacteriales|f__Burkholderiaceae|g__Alicycliphilus	0.000433197	0.000426729	2.04054e-05	1.06779e-05	0.333019	0.523315
k__Bacteria|p__Bacteroidetes|c__Bacteroidia|o__Bacteroidales|f__Rikenellaceae|g__Rikenellaceae_RC9_gut_group	0.000985332	0.000457625	0.00136341	0.00121275	0.337211	0.526145
k__Bacteria|p__Firmicutes|c__Clostridia|o__Clostridiales|f__Peptostreptococcaceae|g__Romboutsia	0.00216999	0.00044259	0.00420656	0.000885751	0.344714	0.532694
k__Bacteria|p__Firmicutes|c__Clostridia|o__Clostridiales|f__Lachnospiraceae|g__Tyzzerella_4	0.000229534	8.13939e-05	0.000366665	0.000144063	0.346251	0.532694
k__Bacteria|p__Bacteroidetes|c__Bacteroidia|o__Bacteroidales|f__Muribaculaceae|g__metagenome	0.0020626	0.000833168	0.000781372	0.000284124	0.351354	0.536791
k__Bacteria|p__Firmicutes|c__Clostridia|o__Clostridiales|f__Ruminococcaceae|g__Ruminococcaceae_UCG-002	0.00529065	0.0012274	0.00579823	0.00102996	0.363699	0.551819
k__Bacteria|p__Firmicutes|c__Clostridia|o__Clostridiales|f__Ruminococcaceae|g__Intestinimonas	0.000424467	8.68627e-05	0.000350651	8.62025e-05	0.37535	0.565596
k__Bacteria|p__Firmicutes|c__Clostridia|o__Clostridiales|f__Ruminococcaceae|g__Negativibacillus	0.000233474	0.000160052	0.000144536	5.92922e-05	0.382475	0.572412
k__Bacteria|p__Firmicutes|c__Erysipelotrichia|o__Erysipelotrichales|f__Erysipelotrichaceae|g__Erysipelatoclostridium	0.000430884	0.00012367	0.000310039	8.52696e-05	0.3851	0.572446
k__Bacteria|p__Proteobacteria|c__Gammaproteobacteria|o__Aeromonadales|f__Aeromonadaceae|g__Aeromonas	0.000187712	7.00098e-05	6.68814e-05	1.17967e-05	0.394245	0.579927
k__Bacteria|p__Firmicutes|c__Clostridia|o__Clostridiales|f__Ruminococcaceae|g__Ruminococcaceae_UCG-005	0.00225692	0.000485552	0.00228075	0.000438395	0.395405	0.579927
k__Bacteria|p__Firmicutes|c__Clostridia|o__Clostridiales|f__Lachnospiraceae|g__Coprococcus_1	0.00104979	0.000181997	0.000932209	0.000131987	0.418817	0.610197
k__Bacteria|p__Bacteroidetes|c__Bacteroidia|o__Chitinophagales|f__Chitinophagaceae|g__Terrimonas	0.000151622	5.20963e-05	6.08353e-05	5.89258e-06	0.439421	0.636004
k__Bacteria|p__Verrucomicrobia|c__Verrucomicrobiae|o__Verrucomicrobiales|f__Akkermansiaceae|g__Akkermansia	8.2763e-05	2.96153e-05	0.00013518	4.7461e-05	0.449861	0.646859
k__Bacteria|p__Proteobacteria|c__Alphaproteobacteria|o__Rhizobiales|f__Xanthobacteraceae|g__uncultured	0.000326564	0.000105113	0.000136912	1.97218e-05	0.461394	0.658053
k__Bacteria|p__Firmicutes|c__Clostridia|o__Clostridiales|f__Lachnospiraceae|g__[Eubacterium]_hallii_group	0.00725235	0.00186656	0.00332127	0.00052632	0.463629	0.658053
k__Bacteria|p__Actinobacteria|c__Coriobacteriia|o__Coriobacteriales|f__Coriobacteriales_Incertae_Sedis|g__uncultured	0.000607766	0.000311648	0.000173199	5.70571e-05	0.475041	0.669929
k__Bacteria|p__Actinobacteria|c__Coriobacteriia|o__Coriobacteriales|f__Eggerthellaceae|g__Adlercreutzia	0.000389903	0.000103738	0.000372518	9.83062e-05	0.491794	0.689139
k__Bacteria|p__Firmicutes|c__Clostridia|o__Clostridiales|f__Clostridiales_vadinBB60_group|g__uncultured_bacterium	0.000397585	0.000179172	0.000174628	4.87418e-05	0.495362	0.689745
k__Bacteria|p__Firmicutes|c__Negativicutes|o__Selenomonadales|f__Veillonellaceae|g__Allisonella	0.000148413	6.44911e-05	0.000158504	4.60533e-05	0.502615	0.693463
k__Bacteria|p__Actinobacteria|c__Actinobacteria|o__Bifidobacteriales|f__Bifidobacteriaceae|g__Gardnerella	0.000205524	4.33132e-05	0.000144817	1.99048e-05	0.510302	0.693463
k__Bacteria|p__Fusobacteria|c__Fusobacteriia|o__Fusobacteriales|f__Fusobacteriaceae|g__Fusobacterium	0.00543193	0.0048272	0.00186717	0.00150486	0.510511	0.693463
k__Bacteria|p__Proteobacteria|c__Gammaproteobacteria|o__Betaproteobacteriales|f__Burkholderiaceae|g__Oxalobacter	9.0363e-05	1.79977e-05	0.000111913	3.24195e-05	0.510641	0.693463
k__Bacteria|p__Firmicutes|c__Negativicutes|o__Selenomonadales|f__Veillonellaceae|g__Mitsuokella	2.23016e-05	8.39818e-06	0.00148142	0.000911524	0.517331	0.696559
k__Bacteria|p__Firmicutes|c__Clostridia|o__Clostridiales|f__Lachnospiraceae|g__Dorea	0.00627058	0.00119127	0.00452452	0.000569994	0.521196	0.696559
k__Bacteria|p__Actinobacteria|c__Coriobacteriia|o__Coriobacteriales|f__Atopobiaceae|g__Atopobium	0.000135749	3.16127e-05	9.43954e-05	1.23772e-05	0.522867	0.696559
k__Bacteria|p__Proteobacteria|c__Gammaproteobacteria|o__Enterobacteriales|f__Enterobacteriaceae|g__Proteus	0.00120293	0.000625811	0.000213117	8.67361e-05	0.525585	0.696559
k__Bacteria|p__Proteobacteria|c__Gammaproteobacteria|o__Enterobacteriales|f__Enterobacteriaceae|g__Enterobacter	0.000347229	0.000151059	0.000157498	4.3683e-05	0.532856	0.701965
k__Bacteria|p__Firmicutes|c__Clostridia|o__Clostridiales|f__Ruminococcaceae|g__Ruminococcaceae_UCG-004	0.000363434	5.65116e-05	0.000456232	0.000101113	0.540354	0.706585
k__Bacteria|p__Firmicutes|c__Clostridia|o__Clostridiales|f__Lachnospiraceae|g__[Ruminococcus]_torques_group	0.00587859	0.00100088	0.00613081	0.00107177	0.542786	0.706585
k__Bacteria|p__Bacteroidetes|c__Bacteroidia|o__Bacteroidales|f__Porphyromonadaceae|g__Porphyromonas	0.000161189	0.000101476	4.39065e-05	1.64034e-05	0.564631	0.730699
k__Bacteria|p__Firmicutes|c__Clostridia|o__Clostridiales|f__Family_XIII|g__Family_XIII_AD3011_group	0.000557546	0.000118458	0.000375429	8.09269e-05	0.581595	0.748251
k__Bacteria|p__Proteobacteria|c__Gammaproteobacteria|o__Betaproteobacteriales|f__Burkholderiaceae|g__Ottowia	0.000162238	6.82778e-05	9.16092e-05	1.11679e-05	0.596358	0.756491
k__Bacteria|p__Firmicutes|c__Clostridia|o__Clostridiales|f__Lachnospiraceae|g__Marvinbryantia	0.000680916	0.00059778	8.90793e-05	1.47961e-05	0.599203	0.756491
k__Bacteria|p__Firmicutes|c__Clostridia|o__Clostridiales|f__Ruminococcaceae|g__[Eubacterium]_coprostanoligenes_group	0.0144091	0.00266021	0.0104547	0.00224976	0.599907	0.756491
k__Bacteria|p__Firmicutes|c__Clostridia|o__Clostridiales|f__Peptostreptococcaceae|g__Terrisporobacter	0.000181362	4.36644e-05	0.000375525	0.000163434	0.602946	0.756491
k__Bacteria|p__Firmicutes|c__Erysipelotrichia|o__Erysipelotrichales|f__Erysipelotrichaceae|g__Coprobacillus	0.000133015	5.5797e-05	6.63434e-05	3.96448e-05	0.605808	0.756491
k__Bacteria|p__Bacteroidetes|c__Bacteroidia|o__Bacteroidales|f__Prevotellaceae|g__Prevotella_7	8.29478e-05	3.46047e-05	0.000475016	0.000295726	0.610212	0.756491
k__Bacteria|p__Firmicutes|c__Bacilli|o__Lactobacillales|f__Streptococcaceae|g__Lactococcus	0.00064027	0.000345929	0.000224323	7.2108e-05	0.612387	0.756491
k__Bacteria|p__Proteobacteria|c__Gammaproteobacteria|o__Betaproteobacteriales|f__Neisseriaceae|g__Neisseria	5.01683e-05	9.77027e-06	0.000301843	0.000266715	0.615508	0.756491
k__Bacteria|p__Firmicutes|c__Clostridia|o__Clostridiales|f__Ruminococcaceae|g__Ruminococcus_2	0.00890739	0.0018012	0.00931698	0.00206538	0.620394	0.75826
k__Bacteria|p__Proteobacteria|c__Gammaproteobacteria|o__Enterobacteriales|f__Enterobacteriaceae|g__Morganella	0.000148385	0.000139211	0.000122181	8.01182e-05	0.627794	0.763065
k__Bacteria|p__Firmicutes|c__Clostridia|o__Clostridiales|f__Ruminococcaceae|g__Flavonifractor	0.00110744	0.000220249	0.000744945	0.000140573	0.641171	0.773803
k__Bacteria|p__Firmicutes|c__Clostridia|o__Clostridiales|f__Christensenellaceae|g__uncultured	0.000120856	2.13367e-05	0.000218945	6.96599e-05	0.643663	0.773803
k__Bacteria|p__Firmicutes|c__Clostridia|o__Clostridiales|f__Ruminococcaceae|g__Caproiciproducens	0.000124762	3.13141e-05	0.000127874	3.53785e-05	0.649876	0.777026
k__Bacteria|p__Firmicutes|c__Clostridia|o__Clostridiales|f__Ruminococcaceae|g__Fournierella	0.000106912	3.64784e-05	0.000168933	5.8477e-05	0.659841	0.784676
k__Bacteria|p__Proteobacteria|c__Gammaproteobacteria|o__Betaproteobacteriales|f__Burkholderiaceae|Other	0.00037036	0.000139369	0.000149419	1.10999e-05	0.680911	0.805379
k__Bacteria|p__Firmicutes|c__Bacilli|o__Lactobacillales|f__Lactobacillaceae|g__Pediococcus	0.000127481	0.000109712	0.000166257	0.000146131	0.685817	0.806844
k__Bacteria|p__Actinobacteria|c__Thermoleophilia|o__Gaiellales|f__Gaiellaceae|g__Gaiella	0.000257322	9.46065e-05	8.40275e-05	8.87079e-06	0.694348	0.812535
k__Bacteria|p__Proteobacteria|c__Alphaproteobacteria|o__Caulobacterales|f__Hyphomonadaceae|g__SWB02	0.000229066	0.00012861	6.79081e-05	1.18294e-05	0.699537	0.814275
k__Bacteria|p__Firmicutes|c__Erysipelotrichia|o__Erysipelotrichales|f__Erysipelotrichaceae|g__Turicibacter	0.000476551	0.000181606	0.000264119	9.51597e-05	0.713209	0.825821
k__Bacteria|p__Firmicutes|c__Bacilli|o__Lactobacillales|f__Streptococcaceae|g__Streptococcus	0.00676086	0.0016932	0.0111827	0.00351919	0.735277	0.84162
k__Bacteria|p__Firmicutes|c__Clostridia|o__Clostridiales|f__Christensenellaceae|g__Christensenellaceae_R-7_group	0.00374014	0.00124758	0.00493446	0.00128784	0.738033	0.84162
k__Bacteria|p__Firmicutes|c__Erysipelotrichia|o__Erysipelotrichales|f__Erysipelotrichaceae|g__Holdemanella	0.000444198	0.000176787	0.000414149	0.000183895	0.73833	0.84162
k__Bacteria|p__Firmicutes|c__Clostridia|o__Clostridiales|f__Ruminococcaceae|g__DTU089	0.00017174	7.85365e-05	5.65861e-05	1.59347e-05	0.743858	0.843551
k__Bacteria|p__Firmicutes|c__Clostridia|o__Clostridiales|f__Ruminococcaceae|g__Oscillibacter	0.000998517	0.000159769	0.00102424	0.000249258	0.747706	0.843566
k__Bacteria|p__Firmicutes|c__Clostridia|o__Clostridiales|f__Clostridiales_vadinBB60_group|g__uncultured_Thermoanaerobacterales_bacterium	0.000144335	0.000102082	6.6999e-05	2.54182e-05	0.756348	0.844668
k__Bacteria|p__Proteobacteria|c__Gammaproteobacteria|o__Enterobacteriales|f__Enterobacteriaceae|Ambiguous_taxa	0.00165123	0.000578324	0.00477052	0.00320427	0.759942	0.844668
k__Bacteria|p__Firmicutes|c__Clostridia|o__Clostridiales|f__Ruminococcaceae|g__Ruminococcaceae_UCG-014	0.0113863	0.00373805	0.00628261	0.00184388	0.760201	0.844668
k__Bacteria|p__Firmicutes|c__Erysipelotrichia|o__Erysipelotrichales|f__Erysipelotrichaceae|g__Holdemania	0.000103719	1.88813e-05	0.000100678	1.99361e-05	0.768256	0.84619
k__Bacteria|p__Bacteroidetes|c__Bacteroidia|o__Bacteroidales|f__Marinifilaceae|g__Odoribacter	0.00148835	0.000215245	0.00127597	0.000212943	0.771361	0.84619
k__Bacteria|p__Bacteroidetes|c__Bacteroidia|o__Bacteroidales|f__Barnesiellaceae|g__Barnesiella	0.00237142	0.000655425	0.0039565	0.00120498	0.776943	0.84619
k__Bacteria|p__Tenericutes|c__Mollicutes|o__Mollicutes_RF39|Ambiguous_taxa|Ambiguous_taxa	6.93972e-05	2.81896e-05	0.000351112	0.000293838	0.776956	0.84619
k__Bacteria|p__Proteobacteria|c__Gammaproteobacteria|o__Betaproteobacteriales|f__Nitrosomonadaceae|g__mle1-7	0.000194035	8.0049e-05	6.83228e-05	1.45321e-05	0.793682	0.860148
k__Bacteria|p__Firmicutes|c__Negativicutes|o__Selenomonadales|f__Acidaminococcaceae|g__Phascolarctobacterium	0.000105532	1.88776e-05	9.38486e-05	1.60955e-05	0.800297	0.863065
k__Bacteria|p__Actinobacteria|c__Coriobacteriia|o__Coriobacteriales|f__Coriobacteriaceae|g__Collinsella	0.015196	0.00444756	0.00915598	0.00186296	0.813614	0.873147
k__Bacteria|p__Firmicutes|c__Negativicutes|o__Selenomonadales|f__Veillonellaceae|g__Megamonas	0.000137153	4.5492e-05	0.000151925	7.34781e-05	0.820432	0.87619
k__Bacteria|p__Firmicutes|c__Erysipelotrichia|o__Erysipelotrichales|f__Erysipelotrichaceae|g__Catenibacterium	0.000110031	9.82086e-05	0.000118337	8.65605e-05	0.834992	0.887431
k__Bacteria|p__Firmicutes|c__Clostridia|o__Clostridiales|f__Ruminococcaceae|g__GCA-900066225	0.000156171	3.69619e-05	0.000193844	8.01734e-05	0.850259	0.899313
k__Bacteria|p__Bacteroidetes|c__Bacteroidia|o__Bacteroidales|f__Prevotellaceae|g__uncultured	0.000213901	0.000144412	0.000467553	0.000454284	0.868548	0.914261
k__Bacteria|p__Bacteroidetes|c__Bacteroidia|o__Bacteroidales|f__Prevotellaceae|g__Alloprevotella	0.000889199	0.000394094	0.00453539	0.00186122	0.882312	0.924327
k__Bacteria|p__Firmicutes|c__Clostridia|o__Clostridiales|f__Ruminococcaceae|g__uncultured	0.00144909	0.000415373	0.000969419	0.000187883	0.91268	0.940106
k__Bacteria|p__Proteobacteria|c__Gammaproteobacteria|o__Betaproteobacteriales|f__Burkholderiaceae|g__Comamonas	0.00121987	0.00118614	5.84027e-05	3.08405e-05	0.919548	0.940106
k__Bacteria|p__Firmicutes|c__Clostridia|o__Clostridiales|f__Lachnospiraceae|g__Blautia	0.0257991	0.00424299	0.02483	0.00601765	0.922834	0.940106
k__Bacteria|p__Bacteroidetes|c__Bacteroidia|o__Bacteroidales|f__Prevotellaceae|g__Prevotella	0.000242974	0.000156242	0.000192684	9.50085e-05	0.924327	0.940106
k__Bacteria|p__Firmicutes|c__Clostridia|o__Clostridiales|f__Lachnospiraceae|g__Tyzzerella	0.000204637	6.91232e-05	8.24512e-05	4.62175e-05	0.924432	0.940106
k__Bacteria|p__Firmicutes|c__Erysipelotrichia|o__Erysipelotrichales|f__Erysipelotrichaceae|g__Faecalitalea	0.000105683	4.34699e-05	0.000105934	4.85985e-05	0.926138	0.940106
k__Bacteria|p__Firmicutes|c__Clostridia|o__Clostridiales|f__Lachnospiraceae|g__Sellimonas	0.000722041	0.00032505	0.000132688	8.13047e-05	0.927286	0.940106
k__Bacteria|p__Bacteroidetes|c__Bacteroidia|o__Bacteroidales|f__Prevotellaceae|g__Prevotella_2	0.000134244	3.70666e-05	0.00121055	0.000944162	0.943144	0.951797
k__Bacteria|p__Firmicutes|c__Clostridia|o__Clostridiales|f__Ruminococcaceae|g__Ruminococcaceae_UCG-010	0.000947395	0.000328506	0.000592023	0.000150818	0.967915	0.972335
k__Bacteria|p__Firmicutes|c__Clostridia|o__Clostridiales|f__Lachnospiraceae|g__[Ruminococcus]_gnavus_group	0.00229685	0.000501585	0.00323197	0.00100989	0.989793	0.989793

## Sheet: Table S6
Supplementary table 6 Comparisons of hypertension-related genera abundances among a variety of groups. P-value is produced using Wilcox-Wallis Test. The results with p-value < 0.05 are colored in blue.
Genus	All samples (n = 153)					Han samples (n = 113)					Yugur samples (n = 153)					Hypertension samples (n = 81)					Non-hypertension samples (n = 72)
	Hypertension (n = 81)		Non-hypertension (n = 72)		Wilcox test	Hypertension (n = 58)		Non-hypertension (n = 55)		Wilcox test	Hypertension (n = 23)		Non-hypertension (n = 17)		Wilcox test	Han (n = 58)		Yugur (n = 23)		Wilcox test	Han (n = 55)		Yugur (n = 17)		Wilcox test
	mean	standard_error	mean	standard_error	p-value	mean	standard_error	mean	standard_error	p-value	mean	standard_error	mean	standard_error	p-value	mean	standard_error	mean	standard_error	p-value	mean	standard_error	mean	standard_error	p-value
k__Bacteria|p__Acidobacteria|c__Acidobacteriia|o__Acidobacteriales|f__Acidobacteriaceae_(Subgroup_1)|Ambiguous_taxa	0.000171996	2.40638e-05	9.43593e-05	1.33086e-05	0.00496784	0.000208865	3.21957e-05	9.71759e-05	1.61698e-05	0.00194111	7.90237e-05	9.7216e-06	8.52464e-05	2.16113e-05	0.547214	0.000208865	3.21957e-05	7.90237e-05	9.7216e-06	0.0357274	9.71759e-05	1.61698e-05	8.52464e-05	2.16113e-05	0.873579
k__Bacteria|p__Acidobacteria|c__Acidobacteriia|o__Acidobacteriales|f__uncultured|Ambiguous_taxa	0.000141489	2.53601e-05	6.0971e-05	7.69817e-06	0.000478003	0.000171812	3.44561e-05	5.72636e-05	8.02978e-06	7.55801e-05	6.50199e-05	1.04018e-05	7.29653e-05	1.99491e-05	0.763405	0.000171812	3.44561e-05	6.50199e-05	1.04018e-05	0.0176407	5.72636e-05	8.02978e-06	7.29653e-05	1.99491e-05	0.595497
k__Bacteria|p__Bacteroidetes|c__Bacteroidia|o__Bacteroidales|f__Prevotellaceae|g__Prevotellaceae_UCG-001	0.00154856	0.000773722	0.00024513	0.000106292	0.00146076	0.00123244	0.000730944	0.000245517	0.000131748	0.0110163	0.00234575	0.00203355	0.00024388	0.000151024	0.0798864	0.00123244	0.000730944	0.00234575	0.00203355	0.519482	0.000245517	0.000131748	0.00024388	0.000151024	1
k__Bacteria|p__Firmicutes|c__Bacilli|o__Bacillales|f__Bacillaceae|g__Bacillus	0.000147037	2.96381e-05	7.66266e-05	1.16695e-05	0.0016994	0.000172208	4.02122e-05	7.02525e-05	9.06535e-06	0.000186324	8.3564e-05	2.07029e-05	9.72486e-05	4.03387e-05	0.956354	0.000172208	4.02122e-05	8.3564e-05	2.07029e-05	0.0209097	7.02525e-05	9.06535e-06	9.72486e-05	4.03387e-05	0.910257
k__Bacteria|p__Firmicutes|c__Clostridia|o__Clostridiales|Ambiguous_taxa|Ambiguous_taxa	0.00043473	0.000107843	0.000855806	0.000125079	0.000357143	0.000413372	0.000131458	0.000828377	0.000143494	0.00184572	0.000488591	0.000189328	0.000944547	0.000261831	0.0647671	0.000413372	0.000131458	0.000488591	0.000189328	0.875136	0.000828377	0.000143494	0.000944547	0.000261831	0.676163
k__Bacteria|p__Firmicutes|c__Clostridia|o__Clostridiales|Other|Other	0.00821856	0.00219283	0.0158523	0.0025008	0.000188555	0.00781931	0.00266743	0.0167662	0.00311895	0.00273823	0.00922535	0.00387647	0.0128954	0.00325625	0.0317164	0.00781931	0.00266743	0.00922535	0.00387647	0.441403	0.0167662	0.00311895	0.0128954	0.00325625	0.884037
k__Bacteria|p__Firmicutes|c__Clostridia|o__Clostridiales|f__Lachnospiraceae|Ambiguous_taxa	0.000477151	7.74702e-05	0.00104467	0.000143839	4.27432e-05	0.000416216	9.74066e-05	0.00100704	0.00017488	0.000372737	0.000630812	0.000115625	0.00116642	0.000231716	0.0340583	0.000416216	9.74066e-05	0.000630812	0.000115625	0.03526	0.00100704	0.00017488	0.00116642	0.000231716	0.124027
k__Bacteria|p__Firmicutes|c__Clostridia|o__Clostridiales|f__Lachnospiraceae|Other	0.00401686	0.000496058	0.00662175	0.000628819	0.000311024	0.00385185	0.000642759	0.00625249	0.000715031	0.00116038	0.00443295	0.000664091	0.00781642	0.00131607	0.0584618	0.00385185	0.000642759	0.00443295	0.000664091	0.0830211	0.00625249	0.000715031	0.00781642	0.00131607	0.346492
k__Bacteria|p__Firmicutes|c__Clostridia|o__Clostridiales|f__Lachnospiraceae|g__Agathobacter	0.00251014	0.000613263	0.00469911	0.000664912	2.73544e-05	0.00249265	0.000791478	0.00484344	0.000815624	0.000106808	0.00255426	0.000850496	0.00423215	0.00101358	0.133533	0.00249265	0.000791478	0.00255426	0.000850496	0.353961	0.00484344	0.000815624	0.00423215	0.00101358	0.87358
k__Bacteria|p__Firmicutes|c__Clostridia|o__Clostridiales|f__Lachnospiraceae|g__CAG-56	0.000944662	0.000223881	0.00181895	0.000366797	0.00158643	0.000967528	0.000294055	0.00176951	0.000448004	0.00652269	0.000887002	0.000277003	0.00197888	0.00057872	0.0954172	0.000967528	0.000294055	0.000887002	0.000277003	0.519437	0.00176951	0.000448004	0.00197888	0.00057872	0.507337
k__Bacteria|p__Firmicutes|c__Clostridia|o__Clostridiales|f__Lachnospiraceae|g__GCA-900066575	0.000119615	2.03218e-05	0.000298836	4.42617e-05	0.00142825	0.000108734	2.18602e-05	0.000250932	4.71738e-05	0.0338581	0.000147051	4.60297e-05	0.000453818	0.000102739	0.00341117	0.000108734	2.18602e-05	0.000147051	4.60297e-05	0.409481	0.000250932	4.71738e-05	0.000453818	0.000102739	0.027062
k__Bacteria|p__Firmicutes|c__Clostridia|o__Clostridiales|f__Lachnospiraceae|g__Lachnoclostridium	0.0218879	0.00388848	0.0225587	0.0030352	0.00635899	0.014409	0.00384572	0.0223382	0.00338035	6.62213e-05	0.0407476	0.00862711	0.0232723	0.00695184	0.265291	0.014409	0.00384572	0.0407476	0.00862711	0.00218693	0.0223382	0.00338035	0.0232723	0.00695184	0.947141
k__Bacteria|p__Firmicutes|c__Clostridia|o__Clostridiales|f__Lachnospiraceae|g__Lachnospira	0.00933703	0.00257379	0.0217943	0.00455573	1.18211e-05	0.00676891	0.00213616	0.0203651	0.00524365	1.58237e-05	0.0158131	0.00723586	0.0264181	0.00938542	0.220995	0.00676891	0.00213616	0.0158131	0.00723586	0.064511	0.0203651	0.00524365	0.0264181	0.00938542	0.441867
k__Bacteria|p__Firmicutes|c__Clostridia|o__Clostridiales|f__Lachnospiraceae|g__Lachnospiraceae_ND3007_group	0.000724033	0.000151931	0.00222307	0.000392952	2.07079e-06	0.000585945	0.000182058	0.0020441	0.000426101	1.63748e-06	0.00107226	0.000267121	0.00280209	0.000944504	0.0848046	0.000585945	0.000182058	0.00107226	0.000267121	0.0040394	0.0020441	0.000426101	0.00280209	0.000944504	0.222517
k__Bacteria|p__Firmicutes|c__Clostridia|o__Clostridiales|f__Lachnospiraceae|g__Lachnospiraceae_UCG-001	0.000453753	0.000108044	0.00137498	0.000253396	0.00650047	0.000540042	0.00014796	0.00129136	0.000307224	0.176116	0.000236155	5.87707e-05	0.00164553	0.000412492	0.00443368	0.000540042	0.00014796	0.000236155	5.87707e-05	0.255731	0.00129136	0.000307224	0.00164553	0.000412492	0.163851
k__Bacteria|p__Firmicutes|c__Clostridia|o__Clostridiales|f__Lachnospiraceae|g__Lachnospiraceae_UCG-004	8.56164e-05	4.32674e-05	0.000258619	8.99888e-05	0.000147966	8.88524e-05	5.93904e-05	0.000291348	0.000117023	0.00112106	7.7456e-05	3.04071e-05	0.000152732	4.17971e-05	0.0601141	8.88524e-05	5.93904e-05	7.7456e-05	3.04071e-05	0.118203	0.000291348	0.000117023	0.000152732	4.17971e-05	0.568917
k__Bacteria|p__Firmicutes|c__Clostridia|o__Clostridiales|f__Lachnospiraceae|g__Lachnospiraceae_UCG-006	0.00148244	0.000358771	0.0048706	0.000846841	9.36944e-08	0.00102456	0.000431157	0.00477847	0.000947357	1.6629e-08	0.00263711	0.000590912	0.00516866	0.00191598	0.289538	0.00102456	0.000431157	0.00263711	0.000590912	0.00308781	0.00477847	0.000947357	0.00516866	0.00191598	0.957702
k__Bacteria|p__Firmicutes|c__Clostridia|o__Clostridiales|f__Lachnospiraceae|g__Roseburia	0.0168943	0.0032088	0.0266544	0.00403426	0.000217885	0.0105677	0.0027647	0.0280103	0.00513152	4.36755e-05	0.0328483	0.00810937	0.0222679	0.004096	0.828715	0.0105677	0.0027647	0.0328483	0.00810937	0.0322016	0.0280103	0.00513152	0.0222679	0.004096	0.65212
k__Bacteria|p__Firmicutes|c__Clostridia|o__Clostridiales|f__Lachnospiraceae|g__[Eubacterium]_eligens_group	0.0021233	0.000749094	0.00632552	0.00158172	0.00027001	0.00199578	0.000965938	0.0067814	0.00200593	0.00102741	0.00244488	0.00104092	0.00485063	0.00170483	0.113247	0.00199578	0.000965938	0.00244488	0.00104092	0.287739	0.0067814	0.00200593	0.00485063	0.00170483	0.671347
k__Bacteria|p__Firmicutes|c__Clostridia|o__Clostridiales|f__Ruminococcaceae|g__Faecalibacterium	0.0551927	0.00730136	0.0980511	0.00896359	0.000140673	0.0457268	0.00852381	0.0938346	0.0104016	0.000170121	0.0790631	0.0131084	0.111692	0.0177039	0.140871	0.0457268	0.00852381	0.0790631	0.0131084	0.00508261	0.0938346	0.0104016	0.111692	0.0177039	0.294873
k__Bacteria|p__Firmicutes|c__Clostridia|o__Clostridiales|f__Ruminococcaceae|g__Ruminiclostridium	0.000122827	2.37267e-05	0.000105517	3.72007e-05	0.00455546	0.000139777	3.24523e-05	0.000103238	4.62863e-05	0.00234873	8.00838e-05	1.45794e-05	0.000112889	5.11008e-05	0.671497	0.000139777	3.24523e-05	8.00838e-05	1.45794e-05	0.553959	0.000103238	4.62863e-05	0.000112889	5.11008e-05	0.524416
k__Bacteria|p__Gemmatimonadetes|c__Gemmatimonadetes|o__Gemmatimonadales|f__Gemmatimonadaceae|g__uncultured	0.00108637	0.000265828	0.000485096	4.2945e-05	0.000352856	0.0012701	0.000366703	0.00048825	5.1943e-05	0.000218587	0.00062304	0.00011292	0.000474891	7.20581e-05	0.43186	0.0012701	0.000366703	0.00062304	0.00011292	0.0830211	0.00048825	5.1943e-05	0.000474891	7.20581e-05	0.989421
k__Bacteria|p__Proteobacteria|c__Alphaproteobacteria|o__Dongiales|f__Dongiaceae|g__Dongia	0.000339709	8.97514e-05	0.000147609	1.56763e-05	0.00212438	0.000376792	0.000123006	0.000134035	1.30333e-05	0.00361977	0.000246194	6.12167e-05	0.000191525	5.10487e-05	0.30219	0.000376792	0.000123006	0.000246194	6.12167e-05	0.912429	0.000134035	1.30333e-05	0.000191525	5.10487e-05	0.198387
k__Bacteria|p__Proteobacteria|c__Alphaproteobacteria|o__Sphingomonadales|f__Sphingomonadaceae|g__Sphingomonas	0.00135164	0.000234509	0.000795209	0.000165748	0.000185836	0.00159742	0.000319902	0.000834136	0.000215491	1.15544e-05	0.000731847	0.000106121	0.000669268	8.93039e-05	0.956873	0.00159742	0.000319902	0.000731847	0.000106121	0.0089693	0.000834136	0.000215491	0.000669268	8.93039e-05	0.50735
k__Bacteria|p__Proteobacteria|c__Deltaproteobacteria|o__Myxococcales|f__Haliangiaceae|g__Haliangium	0.000248512	5.47636e-05	0.000123691	2.24601e-05	0.000172783	0.000264601	7.26732e-05	0.000127999	2.83344e-05	0.00226463	0.000207941	6.16111e-05	0.000109754	2.64306e-05	0.0419632	0.000264601	7.26732e-05	0.000207941	6.16111e-05	0.962408	0.000127999	2.83344e-05	0.000109754	2.64306e-05	0.65212
k__Bacteria|p__Proteobacteria|c__Gammaproteobacteria|o__Betaproteobacteriales|f__Burkholderiaceae|g__Burkholderia-Caballeronia-Paraburkholderia	0.000221501	3.7478e-05	0.000189888	5.7518e-05	0.00257754	0.000263208	4.98208e-05	0.000198995	7.24004e-05	0.000692708	0.000116325	3.26872e-05	0.000160424	6.97852e-05	0.742661	0.000263208	4.98208e-05	0.000116325	3.26872e-05	0.0171754	0.000198995	7.24004e-05	0.000160424	6.97852e-05	0.97884
k__Bacteria|p__Proteobacteria|c__Gammaproteobacteria|o__Betaproteobacteriales|f__Burkholderiaceae|g__Massilia	0.000601875	0.000125583	0.000414491	0.000131967	3.95025e-05	0.000675697	0.000171844	0.000429197	0.000170912	7.96017e-06	0.000415715	8.26416e-05	0.00036691	9.03467e-05	0.569676	0.000675697	0.000171844	0.000415715	8.26416e-05	0.0811776	0.000429197	0.000170912	0.00036691	9.03467e-05	0.465839
k__Bacteria|p__Proteobacteria|c__Gammaproteobacteria|o__Betaproteobacteriales|f__Burkholderiaceae|g__Pelomonas	0.000182584	4.64985e-05	0.000149315	8.11638e-05	0.00163689	0.000203922	6.30375e-05	0.000167521	0.000106095	0.000623856	0.000128777	3.92711e-05	9.04144e-05	2.48455e-05	0.912851	0.000203922	6.30375e-05	0.000128777	3.92711e-05	0.255782	0.000167521	0.000106095	9.04144e-05	2.48455e-05	0.2174
k__Bacteria|p__Proteobacteria|c__Gammaproteobacteria|o__Betaproteobacteriales|f__TRA3-20|Ambiguous_taxa	0.000340422	0.000121282	0.000110843	1.09972e-05	0.000240908	0.000405653	0.000168497	0.000105	8.08869e-06	0.00144626	0.000175926	3.40265e-05	0.000129749	3.91058e-05	0.0706562	0.000405653	0.000168497	0.000175926	3.40265e-05	0.765318	0.000105	8.08869e-06	0.000129749	3.91058e-05	0.730287
k__Bacteria|p__Proteobacteria|c__Gammaproteobacteria|o__Enterobacteriales|f__Enterobacteriaceae|g__Escherichia-Shigella	0.135765	0.0191737	0.0609096	0.0154802	0.000319898	0.17135	0.0246227	0.059521	0.0193201	7.96017e-06	0.0460286	0.0153506	0.065402	0.0206493	0.328557	0.17135	0.0246227	0.0460286	0.0153506	0.00251358	0.059521	0.0193201	0.065402	0.0206493	0.0896586
k__Bacteria|p__Tenericutes|c__Mollicutes|o__Mycoplasmatales|f__Mycoplasmataceae|g__uncultured	0.000216602	7.49611e-05	0.000173194	0.000123326	0.000307918	0.000271662	0.000103683	0.000198808	0.000160808	0.00160407	7.77551e-05	2.2348e-05	9.03234e-05	5.4044e-05	0.074863	0.000271662	0.000103683	7.77551e-05	2.2348e-05	0.353512	0.000198808	0.000160808	9.03234e-05	5.4044e-05	0.851769

## Sheet: Table S7
Supplementary table 7 Comparisons of hypertension-related genera abundances among a variety of groups using the subset of Han samples and all the Yugur samples. The subset of HAN samples (n=40) were randomly selected from the HAN group. P-value is produced using Wilcox-Wallis Test. The results with p-value<0.05 are colored in blue.
Genus	Subset of HAN samples (n = 40)					Hypertension samples (n = 45)					Non-hypertension samples (n = 35)
	Hypertension (n = 22)		Non-hypertension (n = 18)		Wilcox test	Han (n = 22)		Yugur (n = 23)		Wilcox test	Han (n = 18)		Yugur (n = 17)		Wilcox test
	mean	standard_error	mean	standard_error	p-value	mean	standard_error	mean	standard_error	p-value	mean	standard_error	mean	standard_error	p-value
k__Bacteria;p__Acidobacteria;c__Acidobacteriia;o__Acidobacteriales;f__Acidobacteriaceae_(Subgroup_1);Ambiguous_taxa	0.000232789	6.50243e-05	6.57084e-05	9.58285e-06	0.00641278	0.000232789	6.50243e-05	7.90237e-05	9.7216e-06	0.0784492	6.57084e-05	9.58285e-06	8.52464e-05	2.16113e-05	0.707781
k__Bacteria;p__Acidobacteria;c__Acidobacteriia;o__Acidobacteriales;f__uncultured;Ambiguous_taxa	0.000191266	7.80634e-05	4.40406e-05	9.55375e-06	0.0137904	0.000191266	7.80634e-05	6.50199e-05	1.04018e-05	0.0549981	4.40406e-05	9.55375e-06	7.29653e-05	1.99491e-05	0.313424
k__Bacteria;p__Bacteroidetes;c__Bacteroidia;o__Bacteroidales;f__Prevotellaceae;g__Prevotellaceae_UCG-001	0.00283739	0.00189879	0.000420706	0.000389078	0.00108413	0.00283739	0.00189879	0.00234575	0.00203355	0.866121	0.000420706	0.000389078	0.00024388	0.000151024	0.231998
k__Bacteria;p__Firmicutes;c__Bacilli;o__Bacillales;f__Bacillaceae;g__Bacillus	0.000210038	7.51731e-05	4.73935e-05	8.22153e-06	0.000866946	0.000210038	7.51731e-05	8.3564e-05	2.07029e-05	0.0356977	4.73935e-05	8.22153e-06	9.72486e-05	4.03387e-05	0.313967
k__Bacteria;p__Firmicutes;c__Clostridia;o__Clostridiales;Ambiguous_taxa;Ambiguous_taxa	0.00020115	7.22831e-05	0.000578737	0.000213579	0.0748239	0.00020115	7.22831e-05	0.000488591	0.000189328	0.502916	0.000578737	0.000213579	0.000944547	0.000261831	0.346754
k__Bacteria;p__Firmicutes;c__Clostridia;o__Clostridiales;Other;Other	0.00318303	0.00114411	0.0101809	0.00406147	0.0448236	0.00318303	0.00114411	0.00922535	0.00387647	0.973105	0.0101809	0.00406147	0.0128954	0.00325625	0.368682
k__Bacteria;p__Firmicutes;c__Clostridia;o__Clostridiales;f__Lachnospiraceae;Ambiguous_taxa	0.000271904	7.69367e-05	0.000774857	0.000197141	0.0664812	0.000271904	7.69367e-05	0.000630812	0.000115625	0.0268215	0.000774857	0.000197141	0.00116642	0.000231716	0.102825
k__Bacteria;p__Firmicutes;c__Clostridia;o__Clostridiales;f__Lachnospiraceae;Other	0.0032633	0.000711521	0.00582766	0.00126819	0.0703168	0.0032633	0.000711521	0.00443295	0.000664091	0.0953893	0.00582766	0.00126819	0.00781642	0.00131607	0.423539
k__Bacteria;p__Firmicutes;c__Clostridia;o__Clostridiales;f__Lachnospiraceae;g__Agathobacter	0.00171043	0.000947411	0.00345214	0.00112361	0.00909377	0.00171043	0.000947411	0.00255426	0.000850496	0.218239	0.00345214	0.00112361	0.00423215	0.00101358	0.482772
k__Bacteria;p__Firmicutes;c__Clostridia;o__Clostridiales;f__Lachnospiraceae;g__CAG-56	0.000638628	0.000238229	0.0019645	0.000562223	0.0518066	0.000638628	0.000238229	0.000887002	0.000277003	0.44681	0.0019645	0.000562223	0.00197888	0.00057872	0.881923
k__Bacteria;p__Firmicutes;c__Clostridia;o__Clostridiales;f__Lachnospiraceae;g__GCA-900066575	0.000118635	3.62393e-05	0.000176549	4.72974e-05	0.485685	0.000118635	3.62393e-05	0.000147051	4.60297e-05	0.487803	0.000176549	4.72974e-05	0.000453818	0.000102739	0.0279557
k__Bacteria;p__Firmicutes;c__Clostridia;o__Clostridiales;f__Lachnospiraceae;g__Lachnoclostridium	0.00815171	0.00390198	0.0193614	0.00451618	0.00149367	0.00815171	0.00390198	0.0407476	0.00862711	0.00191543	0.0193614	0.00451618	0.0232723	0.00695184	0.636362
k__Bacteria;p__Firmicutes;c__Clostridia;o__Clostridiales;f__Lachnospiraceae;g__Lachnospira	0.0087175	0.00471507	0.0112194	0.0034761	0.0149251	0.0087175	0.00471507	0.0158131	0.00723586	0.115197	0.0112194	0.0034761	0.0264181	0.00938542	0.318364
k__Bacteria;p__Firmicutes;c__Clostridia;o__Clostridiales;f__Lachnospiraceae;g__Lachnospiraceae_ND3007_group	0.000589966	0.000353737	0.00269722	0.000733488	0.000182321	0.000589966	0.000353737	0.00107226	0.000267121	0.00627526	0.00269722	0.000733488	0.00280209	0.000944504	0.832281
k__Bacteria;p__Firmicutes;c__Clostridia;o__Clostridiales;f__Lachnospiraceae;g__Lachnospiraceae_UCG-001	0.00033156	9.76816e-05	0.00103294	0.000252645	0.239921	0.00033156	9.76816e-05	0.000236155	5.87707e-05	0.291035	0.00103294	0.000252645	0.00164553	0.000412492	0.258445
k__Bacteria;p__Firmicutes;c__Clostridia;o__Clostridiales;f__Lachnospiraceae;g__Lachnospiraceae_UCG-004	2.80966e-05	1.05763e-05	0.000492919	0.000327642	0.0114468	2.80966e-05	1.05763e-05	7.7456e-05	3.04071e-05	0.167229	0.000492919	0.000327642	0.000152732	4.17971e-05	1
k__Bacteria;p__Firmicutes;c__Clostridia;o__Clostridiales;f__Lachnospiraceae;g__Lachnospiraceae_UCG-006	0.000492024	0.000168683	0.00445496	0.00166297	0.000341629	0.000492024	0.000168683	0.00263711	0.000590912	0.00627526	0.00445496	0.00166297	0.00516866	0.00191598	0.909223
k__Bacteria;p__Firmicutes;c__Clostridia;o__Clostridiales;f__Lachnospiraceae;g__Roseburia	0.00669497	0.00142243	0.022833	0.00609891	0.00641278	0.00669497	0.00142243	0.0328483	0.00810937	0.0515786	0.022833	0.00609891	0.0222679	0.004096	0.568093
k__Bacteria;p__Firmicutes;c__Clostridia;o__Clostridiales;f__Lachnospiraceae;g__[Eubacterium]_eligens_group	0.00390815	0.00250327	0.00638387	0.00188102	0.0295381	0.00390815	0.00250327	0.00244488	0.00104092	0.761491	0.00638387	0.00188102	0.00485063	0.00170483	0.568093
k__Bacteria;p__Firmicutes;c__Clostridia;o__Clostridiales;f__Ruminococcaceae;g__Faecalibacterium	0.053397	0.0181941	0.0874812	0.0161642	0.0255345	0.053397	0.0181941	0.0790631	0.0131084	0.0309259	0.0874812	0.0161642	0.111692	0.0177039	0.272657
k__Bacteria;p__Firmicutes;c__Clostridia;o__Clostridiales;f__Ruminococcaceae;g__Ruminiclostridium	0.000142429	7.03986e-05	3.14112e-05	5.5276e-06	0.00146112	0.000142429	7.03986e-05	8.00838e-05	1.45794e-05	0.682747	3.14112e-05	5.5276e-06	0.000112889	5.11008e-05	0.0692871
k__Bacteria;p__Gemmatimonadetes;c__Gemmatimonadetes;o__Gemmatimonadales;f__Gemmatimonadaceae;g__uncultured	0.00201952	0.000921344	0.000365095	4.94933e-05	0.000182321	0.00201952	0.000921344	0.00062304	0.00011292	0.0437082	0.000365095	4.94933e-05	0.000474891	7.20581e-05	0.244742
k__Bacteria;p__Proteobacteria;c__Alphaproteobacteria;o__Dongiales;f__Dongiaceae;g__Dongia	0.000592408	0.000309718	0.000115423	2.09448e-05	0.00989968	0.000592408	0.000309718	0.000246194	6.12167e-05	0.901612	0.000115423	2.09448e-05	0.000191525	5.10487e-05	0.0831309
k__Bacteria;p__Proteobacteria;c__Alphaproteobacteria;o__Sphingomonadales;f__Sphingomonadaceae;g__Sphingomonas	0.00207671	0.000741248	0.00053536	6.1802e-05	0.000182321	0.00207671	0.000741248	0.000731847	0.000106121	0.0145554	0.00053536	6.1802e-05	0.000669268	8.93039e-05	0.302615
k__Bacteria;p__Proteobacteria;c__Deltaproteobacteria;o__Myxococcales;f__Haliangiaceae;g__Haliangium	0.000368176	0.000167665	8.36463e-05	1.05999e-05	0.00405214	0.000368176	0.000167665	0.000207941	6.16111e-05	0.919434	8.36463e-05	1.05999e-05	0.000109754	2.64306e-05	0.781797
k__Bacteria;p__Proteobacteria;c__Gammaproteobacteria;o__Betaproteobacteriales;f__Burkholderiaceae;g__Burkholderia-Caballeronia-Paraburkholderia	0.00032519	9.17619e-05	5.68197e-05	1.04782e-05	0.0014005	0.00032519	9.17619e-05	0.000116325	3.26872e-05	0.0176523	5.68197e-05	1.04782e-05	0.000160424	6.97852e-05	0.457686
k__Bacteria;p__Proteobacteria;c__Gammaproteobacteria;o__Betaproteobacteriales;f__Burkholderiaceae;g__Massilia	0.00090615	0.00043877	0.000242438	3.5175e-05	0.0024944	0.00090615	0.00043877	0.000415715	8.26416e-05	0.185956	0.000242438	3.5175e-05	0.00036691	9.03467e-05	0.302615
k__Bacteria;p__Proteobacteria;c__Gammaproteobacteria;o__Betaproteobacteriales;f__Burkholderiaceae;g__Pelomonas	0.00033859	0.000159794	3.80159e-05	7.56702e-06	0.000165872	0.00033859	0.000159794	0.000128777	3.92711e-05	0.0544466	3.80159e-05	7.56702e-06	9.04144e-05	2.48455e-05	0.0531749
k__Bacteria;p__Proteobacteria;c__Gammaproteobacteria;o__Betaproteobacteriales;f__TRA3-20;Ambiguous_taxa	0.000727644	0.00043452	8.4794e-05	9.56881e-06	0.0107668	0.000727644	0.00043452	0.000175926	3.40265e-05	0.973105	8.4794e-05	9.56881e-06	0.000129749	3.91058e-05	0.659844
k__Bacteria;p__Proteobacteria;c__Gammaproteobacteria;o__Enterobacteriales;f__Enterobacteriaceae;g__Escherichia-Shigella	0.170661	0.0441418	0.0434717	0.0143994	0.0127	0.170661	0.0441418	0.0460286	0.0153506	0.0072662	0.0434717	0.0143994	0.065402	0.0206493	0.368682
k__Bacteria;p__Tenericutes;c__Mollicutes;o__Mycoplasmatales;f__Mycoplasmataceae;g__uncultured	0.000478084	0.000260898	2.90247e-05	9.9325e-06	0.00559957	0.000478084	0.000260898	7.77551e-05	2.2348e-05	0.577886	2.90247e-05	9.9325e-06	9.03234e-05	5.4044e-05	0.432608
Note:
The subset of Han samples:
HDG85,HDG34,HDG62,HDG38,HDG58,HDG51,HCK6,HDG46,HDG96,HDG77,HCK14,HCK7,HDG78,HDG95,HDG71,HDG52,HCK1,HDG97,HDG15,HDG48,HDG12,HCK12,HDG64,HDG43,HDG27,HDG53,HDG91,HDG5,HDG83,HCK11,HDG3,HDG45,HDG56,HCK3,HDG93,HDG86,HDG49,HDG17,HDG66,HDG22

## Sheet: Table S8
Supplementary table 8 Mean Gini importance produced by random forest algorithm on all samples. 10 randomized 10-fold cross validation was performed on 31 hypertension-related genera.
Genera	Mean Gini Importance using all samples (n = 153)
	Test_1	Test_2	Test_3	Test_4	Test_5	Test_6	Test_7	Test_8	Test_9	Test_10	Test_11	Test_12	Test_13	Test_14	Test_15	Test_16	Test_17	Test_18	Test_19	Test_20
k__Bacteria|p__Firmicutes|c__Clostridia|o__Clostridiales|f__Lachnospiraceae|g__Lachnospiraceae_UCG-006	4.73523	4.82701	5.19043	4.5725	4.67513	5.11964	5.37915	4.42424	5.00883	5.09916	4.86876	5.59364	5.01529	5.3425	5.33171	4.96001	4.14316	4.7913	4.64313	5.63624
k__Bacteria|p__Proteobacteria|c__Alphaproteobacteria|o__Sphingomonadales|f__Sphingomonadaceae|g__Sphingomonas	4.10781	4.09675	4.23687	4.02176	4.17979	4.09512	4.06744	3.86295	3.98608	4.69376	4.13014	4.37055	4.49873	4.12442	4.02645	4.67314	4.46283	4.38376	4.44815	3.93693
k__Bacteria|p__Proteobacteria|c__Gammaproteobacteria|o__Betaproteobacteriales|f__TRA3-20|Ambiguous_taxa	3.66659	3.80395	3.89351	3.78684	3.64109	3.56872	3.62674	3.51725	3.60205	3.71045	3.16783	3.73033	3.50775	3.40207	3.79809	3.77553	3.62339	3.77035	3.42572	3.6317
k__Bacteria|p__Firmicutes|c__Clostridia|o__Clostridiales|f__Lachnospiraceae|g__Lachnospiraceae_ND3007_group	3.71053	3.79849	3.7247	3.92294	3.54385	3.71935	3.17369	4.04832	3.52704	3.65277	3.89527	3.45166	3.53977	3.72377	3.27233	3.12533	3.85211	3.68269	3.49497	3.68238
k__Bacteria|p__Firmicutes|c__Clostridia|o__Clostridiales|f__Lachnospiraceae|g__Lachnospira	3.24916	3.22545	3.60252	3.46058	3.73291	3.15307	3.18617	3.15383	3.4762	3.19671	3.37657	3.44454	3.52047	3.30523	3.80697	3.08462	3.40414	3.78228	3.69817	3.16811
k__Bacteria|p__Proteobacteria|c__Deltaproteobacteria|o__Myxococcales|f__Haliangiaceae|g__Haliangium	3.27358	3.60946	3.19529	3.65677	3.58595	3.33127	3.87483	3.37931	3.47877	3.07694	3.19328	3.73059	3.43257	3.23097	3.53077	3.42536	3.32311	3.1717	3.20485	3.27354
k__Bacteria|p__Firmicutes|c__Clostridia|o__Clostridiales|f__Lachnospiraceae|g__Roseburia	2.89399	3.69799	2.82611	3.02082	3.26368	3.17646	3.11063	3.4643	2.97728	3.12035	3.32097	3.28557	3.01294	3.54477	3.16429	3.05369	3.21474	3.24342	3.1682	3.47784
k__Bacteria|p__Firmicutes|c__Clostridia|o__Clostridiales|f__Lachnospiraceae|g__Lachnoclostridium	3.14162	3.07829	3.30762	3.13151	2.94065	3.02746	3.20903	3.10387	2.86342	2.82349	2.68661	2.63074	2.95098	3.52863	3.1167	3.20618	3.11346	3.13172	3.34521	2.8002
k__Bacteria|p__Firmicutes|c__Clostridia|o__Clostridiales|f__Lachnospiraceae|Ambiguous_taxa	2.6617	2.83873	2.39612	2.92233	3.0243	2.5278	2.75776	2.93674	2.91228	3.26961	3.01509	2.61036	2.87001	3.14563	2.72867	3.07941	3.01558	2.59775	3.08505	2.72641
k__Bacteria|p__Firmicutes|c__Clostridia|o__Clostridiales|f__Lachnospiraceae|g__Lachnospiraceae_UCG-004	3.04165	2.64896	2.74389	2.60777	2.98236	3.28941	2.65353	2.97696	3.0021	2.61546	2.84487	2.2894	2.70533	2.75892	2.59507	2.9888	2.9413	2.7899	3.12271	3.4419
k__Bacteria|p__Firmicutes|c__Clostridia|o__Clostridiales|f__Ruminococcaceae|g__Faecalibacterium	2.61322	2.75659	2.84327	2.36841	2.7846	2.66833	2.46319	2.59044	2.26296	2.6652	2.57947	2.77267	2.54454	2.73422	2.47943	2.56916	2.41897	2.5488	2.41999	2.77734
k__Bacteria|p__Proteobacteria|c__Gammaproteobacteria|o__Betaproteobacteriales|f__Burkholderiaceae|g__Massilia	2.4722	2.44993	2.5418	2.49367	2.27895	2.54213	2.54308	2.59909	2.30638	2.5923	2.31281	2.57496	2.61903	2.76834	2.61994	2.56522	2.39933	2.55072	2.66804	2.55162
k__Bacteria|p__Firmicutes|c__Clostridia|o__Clostridiales|Other|Other	2.53568	2.38813	2.30687	2.52372	2.3642	2.57377	2.32822	2.01514	2.67185	2.54094	1.93692	2.16404	2.25926	2.16401	2.48228	2.70389	2.39794	2.58885	2.41325	2.38644
k__Bacteria|p__Acidobacteria|c__Acidobacteriia|o__Acidobacteriales|f__uncultured|Ambiguous_taxa	2.3995	2.29473	2.39771	2.72433	2.25107	2.11663	2.43575	2.05	2.43544	2.19577	2.33609	2.14427	2.39122	2.00281	2.20916	2.20546	2.54761	2.31469	2.33931	2.03085
k__Bacteria|p__Firmicutes|c__Clostridia|o__Clostridiales|f__Lachnospiraceae|g__GCA-900066575	2.47292	2.39204	2.09989	2.16934	2.00958	2.50079	2.19649	2.43644	2.06427	2.3476	2.43744	2.1093	2.32565	2.34793	2.10744	1.99209	2.48569	1.92864	2.03943	2.25762
k__Bacteria|p__Proteobacteria|c__Gammaproteobacteria|o__Betaproteobacteriales|f__Burkholderiaceae|g__Burkholderia-Caballeronia-Paraburkholderia	2.33471	2.22797	1.98461	1.991	2.06004	2.17328	2.16918	2.17509	2.46696	2.18333	2.41866	2.4243	2.2686	2.01233	2.17796	2.14917	2.09532	2.27069	2.20891	2.28423
k__Bacteria|p__Firmicutes|c__Clostridia|o__Clostridiales|f__Lachnospiraceae|g__[Eubacterium]_eligens_group	2.11111	2.28946	2.33181	2.355	2.18251	2.30413	1.97679	2.46428	2.08006	2.13494	2.03815	2.29523	2.21779	1.97453	2.02614	2.14492	2.17562	2.40873	2.02121	2.2185
k__Bacteria|p__Firmicutes|c__Clostridia|o__Clostridiales|f__Lachnospiraceae|g__Lachnospiraceae_UCG-001	2.38383	2.02464	2.09324	2.15165	2.218	2.04323	2.24832	2.23836	2.18399	1.99999	2.41445	2.5285	2.31919	1.93835	2.01901	2.31376	2.42073	1.70996	2.18159	2.16599
k__Bacteria|p__Bacteroidetes|c__Bacteroidia|o__Bacteroidales|f__Prevotellaceae|g__Prevotellaceae_UCG-001	2.45404	2.41263	2.22436	2.1564	2.04619	2.27919	1.8706	2.21649	2.25822	2.09022	2.14295	2.09324	2.10381	2.05922	2.13641	2.21936	2.24826	2.08591	2.26311	1.98538
k__Bacteria|p__Firmicutes|c__Clostridia|o__Clostridiales|f__Ruminococcaceae|g__Ruminiclostridium	2.28724	2.18416	2.12584	2.43473	2.29634	2.21491	2.07725	2.01669	1.99117	2.13473	2.38194	2.06541	2.17964	2.32366	2.15627	2.0938	1.84057	2.4949	2.09715	1.94167
k__Bacteria|p__Firmicutes|c__Clostridia|o__Clostridiales|f__Lachnospiraceae|g__Agathobacter	2.13311	2.12569	2.04661	2.26242	2.41038	1.99877	2.36549	2.56734	2.33058	1.98759	2.19266	2.20304	1.98336	1.99632	1.91118	1.95456	1.7969	1.86414	1.89792	2.13162
k__Bacteria|p__Firmicutes|c__Clostridia|o__Clostridiales|f__Lachnospiraceae|Other	2.21766	1.80317	1.824	2.08139	1.88192	2.10656	1.97011	2.02148	1.72821	1.77354	2.05894	1.88079	1.91006	2.20121	2.22505	1.84472	1.96744	1.95843	2.14221	1.8352
k__Bacteria|p__Firmicutes|c__Clostridia|o__Clostridiales|f__Lachnospiraceae|g__CAG-56	1.60177	1.6535	1.87427	1.61615	1.62131	1.62238	1.93968	1.54695	1.79565	1.63408	1.64122	1.72217	1.52109	1.85094	1.77243	1.94033	1.54096	1.80505	1.77008	1.62412
k__Bacteria|p__Tenericutes|c__Mollicutes|o__Mycoplasmatales|f__Mycoplasmataceae|g__uncultured	1.55797	1.61776	1.545	1.58348	1.72754	1.47074	1.48768	1.58766	1.66233	1.55374	1.48291	1.57884	1.73058	1.70263	1.63284	1.50567	1.65156	1.65387	1.3609	1.568
k__Bacteria|p__Proteobacteria|c__Gammaproteobacteria|o__Betaproteobacteriales|f__Burkholderiaceae|g__Pelomonas	1.67637	1.37432	1.53065	1.43623	1.5883	1.54099	1.76523	1.61365	1.51037	1.50087	1.77145	1.32033	1.58348	1.40085	1.77584	1.38537	1.67876	1.56245	1.51007	1.52081
k__Bacteria|p__Proteobacteria|c__Gammaproteobacteria|o__Enterobacteriales|f__Enterobacteriaceae|g__Escherichia-Shigella	1.55917	1.25188	1.61467	1.49993	1.50942	1.59484	1.50697	1.51704	1.58952	1.69289	1.58451	1.62404	1.43063	1.56162	1.45537	1.7428	1.71011	1.40738	1.67933	1.44708
k__Bacteria|p__Acidobacteria|c__Acidobacteriia|o__Acidobacteriales|f__Acidobacteriaceae_(Subgroup_1)|Ambiguous_taxa	1.38574	1.30236	1.58083	1.50608	1.57757	1.42722	1.57824	1.50855	1.65957	1.58513	1.552	1.62064	1.57526	1.1834	1.48324	1.63677	1.47386	1.50336	1.32466	1.66572
k__Bacteria|p__Firmicutes|c__Clostridia|o__Clostridiales|Ambiguous_taxa|Ambiguous_taxa	1.537	1.45468	1.63667	1.66722	1.29389	1.61083	1.51442	1.57474	1.61949	1.43559	1.66376	1.47151	1.55718	1.33986	1.52782	1.43491	1.5805	1.35999	1.4045	1.43425
k__Bacteria|p__Firmicutes|c__Bacilli|o__Bacillales|f__Bacillaceae|g__Bacillus	1.33565	1.46923	1.42876	1.19369	1.33367	1.53258	1.62791	1.57882	1.34265	1.653	1.48465	1.54114	1.71662	1.43433	1.39069	1.38654	1.45	1.63737	1.65703	1.43876
k__Bacteria|p__Gemmatimonadetes|c__Gemmatimonadetes|o__Gemmatimonadales|f__Gemmatimonadaceae|g__uncultured	1.24502	1.263	1.34803	1.45663	1.36964	1.21889	1.25838	1.49324	1.56381	1.40304	1.47928	1.33573	1.22361	1.4786	1.33136	1.38159	1.46887	1.4348	1.58814	1.35694
k__Bacteria|p__Proteobacteria|c__Alphaproteobacteria|o__Dongiales|f__Dongiaceae|g__Dongia	0.949972	1.34091	1.21307	1.01724	1.37172	1.22195	1.37709	1.12724	1.35195	1.32491	1.3355	1.13913	1.28292	1.20046	1.40702	1.1337	1.30725	1.28904	1.18285	1.32028

## Sheet: Table S9
Supplementary table 9 Mean Gini importance produced by random forest algorithm on Han samples. 10 randomized 10-fold cross validation was performed on 31 hypertension-related genera.
Genera	Mean Gini Importance using Han samples (n = 113)
	Test_1	Test_2	Test_3	Test_4	Test_5	Test_6	Test_7	Test_8	Test_9	Test_10	Test_11	Test_12	Test_13	Test_14	Test_15	Test_16	Test_17	Test_18	Test_19	Test_20
k__Bacteria|p__Firmicutes|c__Clostridia|o__Clostridiales|f__Lachnospiraceae|g__Lachnospiraceae_UCG-006	6.30155	6.31368	5.96766	5.85301	6.08471	6.84777	6.19398	5.97193	5.94585	5.71311	6.26901	5.51221	5.98794	6.24079	6.47591	6.32232	5.85363	5.61567	6.18495	5.59605
k__Bacteria|p__Proteobacteria|c__Alphaproteobacteria|o__Sphingomonadales|f__Sphingomonadaceae|g__Sphingomonas	3.8957	4.13633	4.50529	4.39089	4.07271	3.73203	3.82046	4.75203	4.53798	4.59962	3.91836	4.35549	4.6705	4.45021	4.06816	4.29523	4.00347	4.21273	4.17474	3.8838
k__Bacteria|p__Firmicutes|c__Clostridia|o__Clostridiales|f__Lachnospiraceae|g__Lachnospira	3.93254	3.63312	3.88471	4.0229	3.53253	3.70999	3.47817	3.92582	3.80116	3.67844	3.76389	3.35074	3.44517	3.20111	3.44814	3.97756	3.39423	3.77681	4.12415	3.68473
k__Bacteria|p__Firmicutes|c__Clostridia|o__Clostridiales|f__Lachnospiraceae|g__Lachnospiraceae_ND3007_group	3.29161	2.94051	3.35126	2.74757	2.99953	3.01599	3.13805	3.03652	2.87533	3.12196	3.134	2.87904	2.60593	3.09587	2.81825	3.20889	3.20843	2.89764	2.80363	2.799
k__Bacteria|p__Acidobacteria|c__Acidobacteriia|o__Acidobacteriales|f__uncultured|Ambiguous_taxa	2.31818	2.57275	2.25169	2.47535	2.8579	2.38304	2.97057	2.92358	2.58768	2.73219	2.45285	3.10255	2.27487	2.70761	2.64163	2.58076	2.69391	2.62956	2.71296	2.64172
k__Bacteria|p__Firmicutes|c__Clostridia|o__Clostridiales|f__Ruminococcaceae|g__Faecalibacterium	2.49029	2.64674	2.65754	2.38717	2.40321	2.30446	2.46213	2.34869	2.30475	2.4407	2.34805	2.81423	2.76339	2.54713	2.60652	2.71564	2.5055	2.51218	2.21202	2.34907
k__Bacteria|p__Firmicutes|c__Clostridia|o__Clostridiales|f__Lachnospiraceae|g__Lachnoclostridium	2.34812	2.93875	2.30769	2.42358	2.39067	2.25523	2.23328	2.56075	2.10313	2.55838	2.20082	2.58265	2.25491	2.31679	2.14529	2.358	2.72169	2.65355	2.46768	2.28605
k__Bacteria|p__Proteobacteria|c__Gammaproteobacteria|o__Enterobacteriales|f__Enterobacteriaceae|g__Escherichia-Shigella	2.3214	2.34076	2.16343	2.04908	2.21422	2.25791	2.15797	2.40442	2.24003	2.11439	2.41824	2.54477	2.51184	2.23862	2.29429	2.5483	2.11305	2.44509	2.43827	2.28935
k__Bacteria|p__Proteobacteria|c__Gammaproteobacteria|o__Betaproteobacteriales|f__Burkholderiaceae|g__Massilia	2.22796	2.24952	1.9313	2.25898	2.35476	2.3853	2.10883	2.0507	2.18924	2.25323	2.25963	2.028	1.87837	1.78595	2.64589	1.84086	2.07405	1.89355	2.20232	2.03948
k__Bacteria|p__Proteobacteria|c__Gammaproteobacteria|o__Betaproteobacteriales|f__TRA3-20|Ambiguous_taxa	2.1377	2.07536	2.13893	2.02904	1.87601	1.94468	1.92827	2.03346	1.9577	2.03977	1.93548	2.06186	1.87448	2.01139	1.87034	1.80767	2.21574	1.98579	1.91214	2.04065
k__Bacteria|p__Firmicutes|c__Clostridia|o__Clostridiales|f__Lachnospiraceae|g__Roseburia	1.83074	1.90325	1.80738	1.85546	1.3554	1.88244	1.79137	1.87304	1.81008	1.70072	1.73578	2.16535	1.7897	1.94549	1.94796	1.67588	2.16318	1.97218	1.73778	2.07914
k__Bacteria|p__Proteobacteria|c__Gammaproteobacteria|o__Betaproteobacteriales|f__Burkholderiaceae|g__Burkholderia-Caballeronia-Paraburkholderia	1.59415	1.97355	1.56052	1.71144	1.81324	1.86717	1.89331	1.83562	1.65424	1.6296	1.92037	1.873	1.98966	1.79267	1.90331	1.73282	1.92973	1.8788	1.68563	1.66983
k__Bacteria|p__Firmicutes|c__Clostridia|o__Clostridiales|f__Lachnospiraceae|Other	1.94266	1.83685	1.79907	1.60257	1.82581	1.76949	1.89385	1.58144	1.72003	1.75176	1.89413	1.82985	1.57238	1.77289	1.5977	1.99773	1.70949	1.78322	1.85717	1.6458
k__Bacteria|p__Firmicutes|c__Clostridia|o__Clostridiales|f__Lachnospiraceae|Ambiguous_taxa	1.32388	1.59418	1.58538	1.72248	1.59879	1.72884	1.51805	1.39586	1.66174	1.60034	1.73434	1.77831	1.63103	1.59121	1.40086	1.37235	1.45484	1.70779	1.68014	1.72873
k__Bacteria|p__Firmicutes|c__Bacilli|o__Bacillales|f__Bacillaceae|g__Bacillus	1.23499	1.1459	1.62721	1.63315	1.4515	1.38813	1.57069	1.60646	1.59621	1.60683	1.30273	1.4823	1.43196	1.1818	1.60501	1.8056	1.61204	1.27531	1.5576	1.37037
k__Bacteria|p__Firmicutes|c__Clostridia|o__Clostridiales|f__Ruminococcaceae|g__Ruminiclostridium	1.34107	1.37549	1.47857	1.57407	1.50612	1.54252	1.42655	1.29909	1.42833	1.35048	1.48625	1.33489	1.68763	1.47786	1.49045	1.20402	1.43577	1.53301	1.49746	1.5557
k__Bacteria|p__Firmicutes|c__Clostridia|o__Clostridiales|f__Lachnospiraceae|g__Agathobacter	1.42126	1.42586	1.29667	1.43162	1.48478	1.2097	1.47694	1.43228	1.36847	1.56541	1.15157	1.34438	1.4956	1.58694	1.33052	1.46007	1.4352	1.6216	1.4122	1.76635
k__Bacteria|p__Proteobacteria|c__Deltaproteobacteria|o__Myxococcales|f__Haliangiaceae|g__Haliangium	1.21302	1.31191	1.27379	1.35184	1.35849	1.43101	1.35339	1.3991	1.49083	1.5142	1.26514	1.37839	1.32869	1.31571	1.46431	1.29902	1.12027	1.25497	1.34474	1.39517
k__Bacteria|p__Firmicutes|c__Clostridia|o__Clostridiales|f__Lachnospiraceae|g__Lachnospiraceae_UCG-004	1.10265	0.88313	1.40859	1.1799	1.26137	1.4299	1.08307	1.10962	1.2794	1.05265	1.26505	0.977604	1.16606	1.18778	1.23127	1.21646	1.12794	1.03006	1.02639	1.17959
k__Bacteria|p__Firmicutes|c__Clostridia|o__Clostridiales|f__Lachnospiraceae|g__[Eubacterium]_eligens_group	1.03569	1.05525	1.22348	1.07381	1.18602	1.0552	1.25384	1.15475	1.07624	1.26634	1.18513	1.02218	1.25361	1.27411	1.03967	1.03968	1.12824	1.1519	1.28956	1.2608
k__Bacteria|p__Proteobacteria|c__Gammaproteobacteria|o__Betaproteobacteriales|f__Burkholderiaceae|g__Pelomonas	1.19913	1.28621	0.886119	1.0622	1.06803	1.06515	1.15081	0.92487	1.30067	1.1745	1.09553	1.08932	1.30467	1.01572	1.10952	1.1565	0.871995	1.20386	1.12056	1.2933
k__Bacteria|p__Gemmatimonadetes|c__Gemmatimonadetes|o__Gemmatimonadales|f__Gemmatimonadaceae|g__uncultured	1.20913	0.954562	0.991987	1.11472	1.10211	1.17754	1.22658	0.944225	1.05702	1.08204	1.31032	0.795079	1.24029	1.24333	0.931575	1.03595	1.16605	1.14841	0.968898	1.05042
k__Bacteria|p__Acidobacteria|c__Acidobacteriia|o__Acidobacteriales|f__Acidobacteriaceae_(Subgroup_1)|Ambiguous_taxa	1.11313	0.963575	1.02511	1.1425	1.1274	1.088	1.05073	1.0118	1.09629	1.17222	1.00791	1.00311	1.14525	1.18517	1.0677	1.02704	1.1218	0.965238	1.06564	1.27285
k__Bacteria|p__Firmicutes|c__Clostridia|o__Clostridiales|f__Lachnospiraceae|g__Lachnospiraceae_UCG-001	0.95209	0.954632	1.00984	1.04085	1.10083	1.06995	0.988259	0.864608	1.02067	0.926932	1.12112	1.04452	0.924469	1.01076	0.862879	0.91707	0.953822	1.04181	1.04086	1.21011
k__Bacteria|p__Firmicutes|c__Clostridia|o__Clostridiales|Other|Other	0.90195	0.896579	0.919518	0.893281	1.04342	0.807411	0.980111	0.794072	1.06466	0.814811	0.978206	0.887654	0.823999	1.03229	0.901383	0.778508	0.940098	0.941987	0.785782	0.950757
k__Bacteria|p__Bacteroidetes|c__Bacteroidia|o__Bacteroidales|f__Prevotellaceae|g__Prevotellaceae_UCG-001	0.999615	0.87015	0.814846	0.7964	0.895818	0.812973	0.902608	0.753792	0.70057	0.895964	0.946989	0.893869	0.81559	0.85213	0.860143	0.938654	0.875019	0.877268	0.908936	0.944534
k__Bacteria|p__Firmicutes|c__Clostridia|o__Clostridiales|f__Lachnospiraceae|g__GCA-900066575	0.905544	0.767073	0.756363	0.832258	0.875885	1.02828	0.825248	0.917405	1.03165	0.69948	0.89741	0.889743	0.972699	0.879199	0.872771	0.727559	0.845605	0.803991	0.860977	0.758275
k__Bacteria|p__Tenericutes|c__Mollicutes|o__Mycoplasmatales|f__Mycoplasmataceae|g__uncultured	0.918281	0.822462	0.967784	0.761919	0.766194	0.756148	0.819652	0.84631	0.825033	0.762174	0.871569	0.674056	0.807637	0.809091	1.09224	0.813311	0.977027	0.919481	0.749424	0.926763
k__Bacteria|p__Proteobacteria|c__Alphaproteobacteria|o__Dongiales|f__Dongiaceae|g__Dongia	0.881426	0.716503	0.774674	0.84638	0.722859	0.764948	0.815104	0.875765	0.785898	0.734702	0.766097	0.780176	0.80156	0.708111	0.744715	0.707642	0.812001	0.873176	0.868207	0.761442
k__Bacteria|p__Firmicutes|c__Clostridia|o__Clostridiales|Ambiguous_taxa|Ambiguous_taxa	0.757867	0.726254	0.858864	0.871199	0.919991	0.756618	0.731095	0.638894	0.712008	0.748663	0.669944	0.759771	0.683454	0.758916	0.668919	0.710813	0.753264	0.698448	0.578156	0.771196
k__Bacteria|p__Firmicutes|c__Clostridia|o__Clostridiales|f__Lachnospiraceae|g__CAG-56	0.793527	0.680268	0.697214	0.829496	0.722218	0.52585	0.76255	0.657064	0.729608	0.645927	0.702075	0.676898	0.808457	0.773372	0.788398	0.740693	0.765733	0.649011	0.737835	0.745001

## Sheet: Table S10
Supplementary table 10 Mean Gini importance produced by random forest algorithm on Yugur samples. 10 randomized 10-fold cross validation was performed on 31 hypertension-related genera.
Genera	Mean Gini Importance using Han samples (n = 40)
	Test_1	Test_2	Test_3	Test_4	Test_5	Test_6	Test_7	Test_8	Test_9	Test_10	Test_11	Test_12	Test_13	Test_14	Test_15	Test_16	Test_17	Test_18	Test_19	Test_20
k__Bacteria|p__Firmicutes|c__Clostridia|o__Clostridiales|f__Lachnospiraceae|g__Lachnospiraceae_UCG-001	2.13036	2.47767	2.34397	2.51316	2.33449	2.66267	2.32993	2.5357	2.69458	2.21995	2.51579	2.21495	2.38516	2.43639	2.46995	2.82183	2.15005	2.30791	2.6789	2.26833
k__Bacteria|p__Firmicutes|c__Clostridia|o__Clostridiales|f__Lachnospiraceae|g__GCA-900066575	1.55193	1.31647	1.58918	1.3891	1.45417	1.58957	1.70556	1.54784	1.25909	1.63925	1.18031	1.53676	1.44532	1.54283	1.45695	1.55853	1.73073	1.4555	1.13979	1.45862
k__Bacteria|p__Firmicutes|c__Clostridia|o__Clostridiales|Other|Other	1.19328	1.13014	0.915666	1.00906	0.844833	1.00401	0.922199	1.00031	1.14638	1.06286	0.910933	1.0658	0.996568	1.20967	0.845689	1.01794	1.06389	1.23843	0.934718	0.979062
k__Bacteria|p__Firmicutes|c__Clostridia|o__Clostridiales|f__Lachnospiraceae|Other	0.94696	0.949458	0.962712	1.15643	0.904468	0.958403	0.942308	1.15724	1.00329	0.988147	0.879617	1.03789	0.923587	0.880073	0.961413	0.865551	1.12495	1.09408	0.911471	0.906436
k__Bacteria|p__Bacteroidetes|c__Bacteroidia|o__Bacteroidales|f__Prevotellaceae|g__Prevotellaceae_UCG-001	0.84208	0.996702	0.910962	1.00249	0.918864	1.0278	0.970015	0.884879	1.02978	0.987097	1.04146	1.04301	0.911254	0.932718	1.11489	0.949588	0.955637	0.994406	1.04415	0.978666
k__Bacteria|p__Proteobacteria|c__Deltaproteobacteria|o__Myxococcales|f__Haliangiaceae|g__Haliangium	0.849516	0.990875	0.699274	0.671683	0.973908	0.919557	0.955063	0.96858	0.840243	0.86257	0.960502	0.868397	0.849769	0.881177	0.706553	0.587079	0.946405	0.741947	0.816783	0.861559
k__Bacteria|p__Proteobacteria|c__Gammaproteobacteria|o__Betaproteobacteriales|f__TRA3-20|Ambiguous_taxa	0.783269	0.812929	0.889013	1.04501	0.862746	0.594249	0.99643	0.78657	0.66883	0.697395	0.826537	0.755039	0.8042	0.879709	0.853044	1.01128	0.757043	0.842081	0.933694	0.712806
k__Bacteria|p__Firmicutes|c__Clostridia|o__Clostridiales|f__Lachnospiraceae|Ambiguous_taxa	0.719543	0.695884	0.899898	0.794091	0.763052	0.79229	0.820579	0.922487	0.757653	0.890105	0.825513	0.90192	0.875998	0.687619	0.763057	0.782937	0.791278	0.695992	0.804215	0.900024
k__Bacteria|p__Tenericutes|c__Mollicutes|o__Mycoplasmatales|f__Mycoplasmataceae|g__uncultured	0.766695	0.683694	0.664305	0.729345	0.672243	0.583151	0.634619	0.725369	0.682542	0.932482	0.634506	0.961415	0.698983	0.727402	0.489606	0.68948	0.853803	0.752777	0.844451	0.569358
k__Bacteria|p__Firmicutes|c__Clostridia|o__Clostridiales|f__Lachnospiraceae|g__[Eubacterium]_eligens_group	0.743434	0.735063	0.710839	0.716037	0.724386	0.708715	0.626204	0.69373	0.636778	0.675063	0.660992	0.663833	0.661076	0.760698	0.637356	0.523785	0.738317	0.744135	0.717725	0.842394
k__Bacteria|p__Firmicutes|c__Clostridia|o__Clostridiales|f__Lachnospiraceae|g__Roseburia	0.686381	0.594711	0.698916	0.594749	0.67393	0.638047	0.653123	0.496218	0.577288	0.54994	0.835053	0.647603	0.806847	0.580836	0.64523	0.700238	0.626312	0.624512	0.604493	0.812086
k__Bacteria|p__Acidobacteria|c__Acidobacteriia|o__Acidobacteriales|f__uncultured|Ambiguous_taxa	0.616613	0.654323	0.650087	0.611379	0.620378	0.628279	0.591681	0.547275	0.870991	0.675254	0.576059	0.650838	0.737778	0.707798	0.594588	0.588355	0.632332	0.680745	0.702845	0.595112
k__Bacteria|p__Firmicutes|c__Clostridia|o__Clostridiales|f__Lachnospiraceae|g__Lachnoclostridium	0.52661	0.510472	0.604492	0.676148	0.492958	0.535098	0.622864	0.545209	0.504243	0.686599	0.742642	0.49596	0.685192	0.495519	0.740377	0.696808	0.51277	0.646485	0.548151	0.649463
k__Bacteria|p__Proteobacteria|c__Gammaproteobacteria|o__Enterobacteriales|f__Enterobacteriaceae|g__Escherichia-Shigella	0.532084	0.525818	0.57972	0.595205	0.506541	0.568813	0.570829	0.575352	0.588491	0.512755	0.544786	0.474924	0.519381	0.519646	0.563783	0.560152	0.459192	0.555313	0.557798	0.539368
k__Bacteria|p__Firmicutes|c__Clostridia|o__Clostridiales|f__Lachnospiraceae|g__Lachnospiraceae_UCG-004	0.554629	0.614822	0.48835	0.404282	0.63233	0.457339	0.509458	0.457765	0.501012	0.544542	0.536327	0.478032	0.579548	0.506498	0.787542	0.478496	0.58134	0.459559	0.490565	0.591485
k__Bacteria|p__Firmicutes|c__Clostridia|o__Clostridiales|Ambiguous_taxa|Ambiguous_taxa	0.670717	0.623061	0.576948	0.416544	0.571683	0.517588	0.423561	0.436738	0.396476	0.446573	0.537547	0.452557	0.489306	0.504543	0.570467	0.526259	0.438017	0.494034	0.562616	0.48435
k__Bacteria|p__Firmicutes|c__Clostridia|o__Clostridiales|f__Ruminococcaceae|g__Faecalibacterium	0.506017	0.538967	0.509342	0.468121	0.449337	0.467524	0.348626	0.496106	0.61181	0.442875	0.43196	0.466344	0.545513	0.34508	0.389511	0.459805	0.394178	0.524808	0.433455	0.405762
k__Bacteria|p__Firmicutes|c__Clostridia|o__Clostridiales|f__Lachnospiraceae|g__CAG-56	0.439313	0.443567	0.439528	0.430153	0.43135	0.550495	0.466798	0.448692	0.438051	0.411405	0.429697	0.479331	0.487425	0.595729	0.400822	0.529109	0.327586	0.349142	0.430661	0.500115
k__Bacteria|p__Firmicutes|c__Clostridia|o__Clostridiales|f__Lachnospiraceae|g__Lachnospiraceae_ND3007_group	0.465426	0.37776	0.389897	0.452152	0.446508	0.277919	0.445765	0.331352	0.435999	0.448017	0.43262	0.277146	0.397263	0.453471	0.362805	0.39623	0.379255	0.343446	0.398476	0.395618
k__Bacteria|p__Proteobacteria|c__Gammaproteobacteria|o__Betaproteobacteriales|f__Burkholderiaceae|g__Burkholderia-Caballeronia-Paraburkholderia	0.399099	0.392838	0.279213	0.369928	0.382079	0.368594	0.410236	0.338193	0.342952	0.43071	0.296791	0.295004	0.328427	0.381305	0.483023	0.349095	0.34214	0.363818	0.351777	0.299415
k__Bacteria|p__Firmicutes|c__Clostridia|o__Clostridiales|f__Ruminococcaceae|g__Ruminiclostridium	0.300576	0.267249	0.364789	0.325047	0.282307	0.336688	0.392593	0.403677	0.286213	0.41715	0.350415	0.377992	0.2661	0.302413	0.376976	0.356116	0.327566	0.452423	0.342412	0.326483
k__Bacteria|p__Proteobacteria|c__Alphaproteobacteria|o__Dongiales|f__Dongiaceae|g__Dongia	0.430244	0.323343	0.408498	0.385646	0.42598	0.383802	0.221847	0.316482	0.382318	0.299564	0.302349	0.26333	0.264992	0.381845	0.329944	0.227868	0.357431	0.236978	0.272796	0.279619
k__Bacteria|p__Proteobacteria|c__Gammaproteobacteria|o__Betaproteobacteriales|f__Burkholderiaceae|g__Massilia	0.259607	0.284296	0.299342	0.297369	0.314579	0.377471	0.294107	0.306684	0.33963	0.30718	0.36972	0.37795	0.426536	0.384243	0.297521	0.327015	0.292936	0.320082	0.249425	0.310028
k__Bacteria|p__Firmicutes|c__Clostridia|o__Clostridiales|f__Lachnospiraceae|g__Lachnospiraceae_UCG-006	0.245624	0.249781	0.251058	0.27733	0.452917	0.27659	0.278336	0.297556	0.257321	0.36549	0.399675	0.436351	0.306315	0.351754	0.316503	0.346183	0.283099	0.36365	0.27164	0.399855
k__Bacteria|p__Firmicutes|c__Clostridia|o__Clostridiales|f__Lachnospiraceae|g__Lachnospira	0.328231	0.287829	0.319769	0.314376	0.379872	0.308304	0.335042	0.312093	0.297376	0.313672	0.322302	0.278022	0.217498	0.322512	0.333466	0.246754	0.295088	0.29345	0.299366	0.342997
k__Bacteria|p__Acidobacteria|c__Acidobacteriia|o__Acidobacteriales|f__Acidobacteriaceae_(Subgroup_1)|Ambiguous_taxa	0.240312	0.260417	0.260008	0.328193	0.326908	0.293515	0.269333	0.299951	0.268791	0.28248	0.279244	0.262231	0.302498	0.20963	0.295031	0.352768	0.325795	0.272312	0.327975	0.246978
k__Bacteria|p__Gemmatimonadetes|c__Gemmatimonadetes|o__Gemmatimonadales|f__Gemmatimonadaceae|g__uncultured	0.357644	0.269262	0.331329	0.260434	0.242145	0.285945	0.258296	0.316684	0.238198	0.24071	0.271294	0.260887	0.245024	0.300567	0.249938	0.248922	0.340429	0.229958	0.30155	0.322192
k__Bacteria|p__Proteobacteria|c__Gammaproteobacteria|o__Betaproteobacteriales|f__Burkholderiaceae|g__Pelomonas	0.294555	0.285676	0.292184	0.257076	0.25496	0.193441	0.329369	0.278231	0.367525	0.244909	0.278632	0.269681	0.234947	0.146289	0.266993	0.27185	0.310915	0.330968	0.317979	0.304524
k__Bacteria|p__Firmicutes|c__Clostridia|o__Clostridiales|f__Lachnospiraceae|g__Agathobacter	0.265082	0.234949	0.269181	0.21723	0.236482	0.361137	0.244654	0.306113	0.244013	0.265086	0.291765	0.215993	0.237694	0.195493	0.263696	0.216903	0.268333	0.179299	0.243157	0.218134
k__Bacteria|p__Proteobacteria|c__Alphaproteobacteria|o__Sphingomonadales|f__Sphingomonadaceae|g__Sphingomonas	0.251052	0.216028	0.304633	0.188662	0.219293	0.217008	0.26891	0.262377	0.192066	0.215714	0.22969	0.291254	0.246472	0.204075	0.262312	0.170783	0.277303	0.274648	0.291296	0.275433
k__Bacteria|p__Firmicutes|c__Bacilli|o__Bacillales|f__Bacillaceae|g__Bacillus	0.188221	0.227147	0.189397	0.143669	0.2431	0.182098	0.219863	0.105847	0.220468	0.153355	0.176961	0.208456	0.173233	0.225965	0.176561	0.157197	0.20168	0.183208	0.249171	0.279032

[truncated: 2 more sheets: Table S11, Table S12]
